# Supplementary material for: Causal effects of mental disorders on stroke subtypes: A proteome-wide Mendelian randomization and mediation analysis
Source: Medicine (Baltimore). 2026 Jun 5;105(23):e49108. doi: 10.1097/MD.0000000000049108 (PMC13246131; doi:10.1097/MD.0000000000049108)
Supplement: Supplementary file 1 [file medi-105-e49108-s001.xlsx]

## Sheet: Sheet1
Supplementary Table 1 The summary-level GWAS data sources in MR analysis
Traits	PMID	Samples	Sex	Race	Consortiu	Web
Mental disorders in discovery cohort
Schizophrenia	35396580	127906	Males and Females	European	PGC	https://gwas.mrcieu.ac.uk/datasets/ieu-b-5102/
Bipolar disorder	34002096	413466	Males and Females	European	PGC	https://gwas.mrcieu.ac.uk/datasets/ieu-b-5110/
Major depression disorder	30718901	500199	Males and Females	European	PGC	https://gwas.mrcieu.ac.uk/datasets/ieu-b-102/
Autism spectrum disorder	28540026	46351	Males and Females	European	PGC	https://gwas.mrcieu.ac.uk/datasets/ieu-a-1185/
ADHD	29325848	55374	Males and Females	European	PGC	https://gwas.mrcieu.ac.uk/datasets/ieu-a-1183/
Alzheimer disease	30617256	455258	Males and Females	European(U.S., Norway, Sweden, U.K., NR)	Jansen IE et.	https://www.ebi.ac.uk/gwas/studies/GCST007320
Parkinson's disease	31701892	482730	Males and Females	European	International Parkinson's Disease Genomics Consortium	https://gwas.mrcieu.ac.uk/datasets/ieu-b-7/
Mental disorders in validation cohort
Schizophrenia	37689771	48523	Males and Females	European (Denmark)	Pedersen EM et.	https://www.ebi.ac.uk/gwas/studies/GCST90275158
Bipolar disorder	34737426	456348	Males and Females	European(U.K.)	Jiang L et.	https://www.ebi.ac.uk/gwas/studies/GCST90043708
Major depression disorder	35347114	94154	Males and Females	European (U.K.)	Harder A et.	https://www.ebi.ac.uk/gwas/studies/GCST90101808
Autism spectrum disorder	37689771	54976	Males and Females	European (Denmark)	Pedersen EM et.	https://www.ebi.ac.uk/gwas/studies/GCST90275152
ADHD	37689771	53293	Males and Females	European (Denmark)	Pedersen EM et.	https://www.ebi.ac.uk/gwas/studies/GCST90275136
Alzheimer disease	30820047	63926	Males and Females	European(U.S., Canada, France, Germany, Netherlands, Iceland, U.K., Greece, NR)	Kunkle BW et.	https://www.ebi.ac.uk/gwas/studies/GCST007511
Parkinson's disease	34064523	10533	Males and Females	European(France, Germany, Greece, Netherlands, U.K., U.S.)	Rodrigo LM et.	https://www.ebi.ac.uk/gwas/studies/GCST012431
Stroke
Any stroke	29531354	446696	Males and Females	European	MEGASTROKE	http://megastroke.org/
Any ischemic stroke	29531354	440328	Males and Females	European	MEGASTROKE	http://megastroke.org/
Large-artery atherosclerosis stroke	29531354	150765	Males and Females	European	MEGASTROKE	http://megastroke.org/
Cardioembolic stroke	29531354	211763	Males and Females	European	MEGASTROKE	http://megastroke.org/
Small vessel stroke	29531354	198048	Males and Females	European	MEGASTROKE	http://megastroke.org/
Hemorrhagic stroke	34737426	456348	Males and Females	European	Jiang L et.	https://www.ebi.ac.uk/gwas/studies/GCST90043994
ADHD from Demontis et al.
ADHD	36702997	225534	Males and Females	European	Demontis et al.	https://pgc.unc.edu/for-researchers/download-results/
GWAS, genome-wide association studies; MR, mendelian randomization; NA, not applicable; ADHD, Attention deficit hyperactivity disorder
