# Supplementary material for: Causal effects of mental disorders on stroke subtypes: A proteome-wide Mendelian randomization and mediation analysis
Source: Medicine (Baltimore). 2026 Jun 5;105(23):e49108. doi: 10.1097/MD.0000000000049108 (PMC13246131; doi:10.1097/MD.0000000000049108)
Supplement: Supplementary file 2 [file medi-105-e49108-s002.xlsx]

## Sheet: Sheet1
Supplementary Table 2 The IVs for mental disorders in discovery cohort
SNP	effect allele	other allele	beta	se	pval
Schizophrenia
rs6673880	G	A	0.062301	0.0091	7.19449e-12
rs3795310	T	C	-0.0509972	0.0087	5.75003e-09
rs56335113	G	A	-0.064701	0.0094	6.01728e-12
rs4653164	T	C	0.0511038	0.0092	3.07603e-08
rs11210892	A	G	-0.0635005	0.0091	2.67793e-12
rs1892346	A	T	0.0484027	0.0088	3.55697e-08
rs12129573	A	C	0.0777994	0.0089	2.28192e-18
rs11165867	T	C	0.0743034	0.0116	1.29999e-10
rs1198588	T	A	0.102598	0.0108	1.73101e-21
rs12138231	A	T	0.0669949	0.0116	7.99006e-09
rs16851048	C	T	0.0744973	0.0107	4.14859e-12
rs7515363	T	C	-0.0535029	0.0089	1.83599e-09
rs11587347	G	C	0.103895	0.0147	1.52897e-12
rs145071536	C	T	0.0851005	0.012	1.6151e-12
rs6715366	A	G	0.0540972	0.0097	2.49201e-08
rs12712510	C	T	-0.0574006	0.0087	5.14399e-11
rs3770754	G	C	-0.052896	0.0091	5.35205e-09
rs13011472	G	C	0.070401	0.0087	4.28154e-16
rs6546857	G	A	0.0603978	0.0102	2.74397e-09
rs6721531	T	A	-0.0517002	0.0091	1.46801e-08
rs7575796	G	A	-0.0963006	0.0172	2.065e-08
rs13016542	C	T	-0.0883039	0.0129	8.28133e-12
rs1881046	T	G	-0.0507026	0.0092	3.39203e-08
rs2909457	A	G	-0.0489997	0.0087	1.48201e-08
rs62183855	C	A	-0.0660967	0.0111	2.65797e-09
rs11693094	T	C	-0.054403	0.0087	4.292e-10
rs12151767	A	G	-0.0611045	0.0086	1.30707e-12
rs1451488	G	A	0.0708947	0.0087	4.47198e-16
rs3739118	A	G	-0.057004	0.0095	2.36401e-09
rs3791710	C	T	-0.0600033	0.0108	3.02002e-08
rs778371	G	A	0.0806029	0.0095	1.49486e-17
rs17194490	T	G	0.0781994	0.0116	1.79515e-11
rs12489270	C	T	0.0579046	0.0089	7.46793e-11
rs1430894	T	C	0.0532953	0.0086	6.15404e-10
rs6549963	C	T	-0.0483043	0.0088	4.30804e-08
rs9876421	T	C	0.0625033	0.0092	9.19179e-12
rs2710323	C	T	-0.0784044	0.0086	1.22914e-19
rs6798742	G	A	0.0610991	0.0093	4.56878e-11
rs60135207	T	G	-0.0495994	0.0088	1.52598e-08
rs167924	G	A	0.0501992	0.009	2.339e-08
rs1604060	G	A	0.0772051	0.014	3.24101e-08
rs7634476	G	A	0.0577033	0.0088	5.46261e-11
rs308697	A	C	-0.0501036	0.0087	8.83202e-09
rs7647398	T	C	-0.0774979	0.0109	1.07399e-12
rs35734242	C	T	0.050704	0.0089	1.36801e-08
rs215412	A	G	0.0577033	0.0091	2.69197e-10
rs11941714	A	G	-0.0515957	0.0093	3.07298e-08
rs13107325	T	C	0.158703	0.0168	2.90001e-21
rs1427633	C	G	-0.0483043	0.0088	4.09704e-08
rs2333321	G	A	-0.0712038	0.0105	1.24796e-11
rs10035564	G	A	0.0668024	0.0092	4.38026e-13
rs4700418	G	C	0.0701972	0.0087	5.36661e-16
rs16867571	G	A	-0.0657035	0.0104	2.67602e-10
rs1901512	C	T	-0.058401	0.0094	5.72295e-10
rs187557	T	C	-0.0666956	0.0119	2.02899e-08
rs10117	A	G	-0.0549994	0.0088	4.65897e-10
rs9687282	G	T	0.0525994	0.0091	7.32808e-09
rs72802868	T	G	-0.0691995	0.0096	4.55407e-13
rs11740474	T	A	0.0536962	0.0088	1.128e-09
rs12652777	C	T	-0.0487997	0.0086	1.523e-08
rs13195636	C	A	-0.210504	0.0159	6.54636e-40
rs9461916	C	T	0.0532953	0.0088	1.64101e-09
rs2815731	A	C	-0.0600033	0.0091	4.38834e-11
rs217336	A	C	-0.0503033	0.0087	8.051e-09
rs634940	T	G	0.0663962	0.0099	1.78402e-11
rs58120505	C	T	-0.089603	0.0088	2.23512e-24
rs79210963	C	T	0.0856015	0.0137	4.142e-10
rs1914399	G	C	-0.0491044	0.0087	1.40101e-08
rs6943762	C	T	-0.105098	0.0132	1.56892e-15
rs13233308	T	C	-0.0487044	0.0086	1.749e-08
rs2252074	G	T	0.0685037	0.0088	6.19156e-15
rs6974218	C	A	-0.0548953	0.0089	6.80393e-10
rs11534045	A	G	-0.0627964	0.0093	1.39605e-11
rs1593304	G	A	0.0641013	0.0111	7.44801e-09
rs7798283	G	T	-0.074003	0.0134	3.48698e-08
rs728055	A	T	-0.0673969	0.009	8.84912e-14
rs10503253	A	C	0.0620031	0.0106	4.52699e-09
rs4921741	G	A	0.0559991	0.0098	1.20501e-08
rs73229090	A	C	-0.102602	0.0142	4.33711e-13
rs79445414	C	T	0.1234	0.0222	2.79801e-08
rs6984242	A	G	-0.0546965	0.0087	3.85496e-10
rs10957321	A	G	0.0475949	0.0086	3.48498e-08
rs1915019	G	A	-0.0570984	0.0098	6.574e-09
rs10086619	G	A	0.0722052	0.0116	4.96798e-10
rs4129585	C	A	-0.0749962	0.0087	5.10858e-18
rs11136325	A	G	-0.0537967	0.0091	3.046e-09
rs498591	T	A	0.0724954	0.0121	2.11398e-09
rs505061	A	C	0.0534957	0.0086	5.80403e-10
rs2381411	C	T	0.050399	0.0088	1.25e-08
rs500102	C	T	-0.0517002	0.0088	4.87102e-09
rs3824451	C	T	0.0655951	0.0118	2.53898e-08
rs2078266	G	A	-0.0696007	0.0126	2.94097e-08
rs17731	A	G	0.0523992	0.0089	4.36999e-09
rs6482437	C	A	0.0989036	0.0142	3.32583e-12
rs12771371	A	G	-0.0524027	0.0093	1.93999e-08
rs61857878	T	A	-0.0600974	0.0102	4.44099e-09
rs11191580	C	T	-0.131703	0.0155	1.77215e-17
rs11027839	C	A	0.0515038	0.0086	2.398e-09
rs4636654	A	G	-0.0483043	0.0089	4.89204e-08
rs12285419	A	C	0.0849045	0.011	1.04809e-14
rs708228	T	C	0.0527997	0.0091	6.55602e-09
rs72943392	C	G	0.0534957	0.0096	2.39299e-08
rs2514218	T	C	-0.0704957	0.0092	1.34803e-14
rs12293670	G	A	-0.0704957	0.0092	1.55704e-14
rs7112616	C	T	-0.0522034	0.0086	1.51702e-09
rs3802924	C	A	-0.0736036	0.0108	9.58297e-12
rs11223774	G	A	-0.0524976	0.0094	2.73899e-08
rs1860002	T	C	-0.0837987	0.0087	1.03896e-21
rs10876446	C	G	0.0540022	0.0094	1.02601e-08
rs61937595	T	C	-0.130098	0.0162	1.1471e-15
rs12303743	C	G	0.0874988	0.0145	1.59001e-09
rs6538539	T	G	-0.0567961	0.0086	4.42792e-11
rs10861176	A	G	0.0555021	0.0098	1.588e-08
rs4766428	T	C	0.0750038	0.0089	3.93097e-17
rs1615350	T	C	-0.0736036	0.0098	4.91813e-14
rs12833624	T	C	0.0501992	0.009	2.773e-08
rs2455415	T	C	0.0494949	0.0088	1.69001e-08
rs12877581	C	G	0.0596014	0.0099	1.80302e-09
rs9318627	C	A	-0.0611986	0.0088	4.35211e-12
rs1953205	A	T	0.0499048	0.0089	2.21498e-08
rs12883788	T	C	0.0613011	0.0087	1.86209e-12
rs2999392	T	C	0.0517987	0.0094	3.05e-08
rs2332700	G	C	-0.0750982	0.0099	3.87525e-14
rs1540840	C	G	-0.0556996	0.0093	2.21197e-09
rs10873538	G	T	0.0665031	0.0091	3.01023e-13
rs56205728	A	G	0.0630037	0.0097	1.007e-10
rs62018952	C	T	0.0584027	0.0097	1.94102e-09
rs35351411	C	A	0.0635044	0.0087	2.21106e-13
rs2456020	T	C	-0.0815984	0.0102	1.12512e-15
rs4779050	G	T	-0.0579953	0.0089	7.27445e-11
rs4702	A	G	-0.0843044	0.0089	2.79383e-21
rs8055219	A	G	0.0665031	0.0101	5.69246e-11
rs3814883	T	C	-0.0670977	0.0087	1.57616e-14
rs149165	G	T	-0.0481995	0.0087	3.00497e-08
rs4575535	G	A	0.0557982	0.0096	5.77006e-09
rs73292401	A	T	0.0676045	0.0109	5.47999e-10
rs57433322	G	C	-0.0830996	0.0139	1.992e-09
rs2696466	G	A	-0.0611986	0.0092	2.63694e-11
rs9304548	A	C	-0.0567016	0.01	1.59401e-08
rs4632195	T	C	0.0471964	0.0086	4.58596e-08
rs9636107	G	A	0.0698969	0.0086	5.11446e-16
rs11664298	A	G	0.0773995	0.0108	8.93511e-13
rs76838079	T	C	0.0780048	0.0138	1.52901e-08
rs72986630	T	C	0.112296	0.0179	3.59402e-10
rs1000237	A	T	0.0732053	0.0089	2.80027e-16
rs2053079	G	A	0.0598986	0.0101	3.00698e-09
rs7251	G	C	-0.0641009	0.0094	8.29278e-12
rs4812325	A	G	0.0719042	0.0089	8.95983e-16
rs11696755	C	T	0.0636962	0.011	7.26006e-09
rs113264400	C	T	0.112296	0.0202	2.86497e-08
rs132582	T	C	-0.0509972	0.0086	3.25897e-09
rs5751191	C	T	0.0655951	0.0086	3.004e-14
rs8138941	A	G	0.0580953	0.0106	4.46396e-08
rs6010045	C	T	0.0548998	0.0095	7.44492e-09
Bipolar disorder
rs2126180	A	G	0.0566021	0.0094	1.62099e-09
rs10737496	T	C	-0.0542041	0.0094	7.172e-09
rs4619651	A	G	-0.0660967	0.0101	4.77639e-11
rs17183814	A	G	-0.102899	0.0185	2.678e-08
rs13417268	G	C	-0.0618004	0.011	2.054e-08
rs2011302	A	T	0.0529051	0.0097	4.25402e-08
rs9834970	C	T	0.0830012	0.0093	6.63437e-19
rs2336147	C	T	-0.067696	0.0093	3.61493e-13
rs6806239	G	T	-0.0660967	0.0119	2.64101e-08
rs696366	A	C	-0.0515957	0.0094	4.46396e-08
rs112481526	G	A	0.0630996	0.0105	1.85601e-09
rs28565152	A	G	0.0671018	0.0112	1.963e-09
rs7707252	G	A	0.0571949	0.0104	3.63697e-08
rs6887473	A	G	-0.0603046	0.0105	8.81394e-09
rs10043984	T	C	0.0593042	0.0108	3.70903e-08
rs10866641	C	T	-0.0625991	0.0094	2.78997e-11
rs13195401	T	G	-0.135902	0.0175	6.97911e-15
rs41315395	A	C	0.0719042	0.0127	1.47601e-08
rs1487445	T	C	0.0741957	0.0093	1.48388e-15
rs10455979	G	C	0.0555973	0.0095	4.21803e-09
rs12668848	A	G	-0.057004	0.0095	1.902e-09
rs113779084	A	G	0.0754997	0.0102	1.42298e-13
rs6954854	A	G	-0.0582972	0.0094	5.93595e-10
rs11764361	G	A	-0.0614995	0.0104	3.47096e-09
rs6946056	C	A	0.0532004	0.0097	3.65502e-08
rs10255167	A	G	0.0663962	0.0118	1.59901e-08
rs62489493	G	C	0.089695	0.0135	2.6418e-11
rs2953928	A	G	0.116096	0.02	6.24899e-09
rs6992333	G	A	0.060196	0.01	1.62099e-09
rs62581014	T	C	0.0652001	0.0117	2.77402e-08
rs1998820	A	T	-0.0836976	0.0152	4.09996e-08
rs10994415	C	T	0.118097	0.0174	1.13999e-11
rs2273738	T	C	0.0916987	0.0136	1.62705e-11
rs174592	G	A	0.072001	0.0097	9.9243e-14
rs10791849	A	T	-0.0693955	0.0121	9.891e-09
rs12575685	A	G	0.0652001	0.0101	1.243e-10
rs7108878	G	T	0.081004	0.0147	3.61202e-08
rs11062170	C	G	0.0778967	0.0098	1.86896e-15
rs35306827	A	G	-0.0659001	0.0112	3.555e-09
rs2693698	G	A	0.053	0.0094	1.96101e-08
rs35958438	A	G	-0.0642041	0.0117	3.83001e-08
rs4447398	C	A	-0.0821973	0.0138	2.613e-09
rs748455	C	T	-0.0674998	0.0103	5.01072e-11
rs28455634	A	G	-0.0627964	0.0099	2.62597e-10
rs7201930	C	T	0.0586042	0.0104	1.893e-08
rs4790841	T	C	0.0729041	0.0132	3.14101e-08
rs61554907	T	G	0.0868005	0.0154	1.63599e-08
rs228768	T	G	-0.064401	0.0102	2.82703e-10
rs6104027	G	A	-0.0603046	0.0095	1.93201e-10
rs237460	T	C	0.0553013	0.0094	4.25305e-09
rs13044225	G	A	0.0546991	0.0095	8.49806e-09
rs5758064	C	T	-0.0524027	0.0093	2.01099e-08
Major depression disorder
rs4141983	C	T	-0.0264	0.0046	9.69192e-09
rs354155	C	G	-0.0449	0.0075	1.75102e-09
rs7551758	G	T	0.0283	0.0043	5.1074e-11
rs7538938	C	T	0.0251	0.0043	7.28903e-09
rs2568958	A	G	0.0382	0.0044	2.90202e-18
rs10913112	T	C	-0.0262	0.0045	4.52501e-09
rs17641524	T	C	-0.03	0.0053	1.502e-08
rs2111592	A	G	0.0263	0.0046	1.34999e-08
rs72948506	A	G	0.0265	0.0047	1.71498e-08
rs9831648	T	G	-0.0292	0.0052	1.58599e-08
rs843812	A	G	0.0248	0.0044	1.40501e-08
rs76954012	A	T	0.0412	0.0074	2.41002e-08
rs66511648	C	T	0.0297	0.0048	6.03004e-10
rs699927	G	T	0.024	0.0044	3.78504e-08
rs247910	G	A	0.0237	0.0043	4.71205e-08
rs30266	A	G	0.0366	0.0046	1.42791e-15
rs7725715	A	G	0.029	0.0043	1.60694e-11
rs150186873	C	A	0.0704	0.012	4.51305e-09
rs2232423	G	A	-0.062	0.007	1.13501e-18
rs2214123	G	A	-0.0261	0.0045	8.55598e-09
rs2876520	G	C	0.026	0.0043	2.24099e-09
rs9364755	G	A	0.0283	0.0051	3.48602e-08
rs10235664	C	T	-0.027	0.0049	4.67703e-08
rs3807865	A	G	0.031	0.0044	1.09295e-12
rs59082935	T	C	0.0363	0.0066	3.071e-08
rs2522831	C	T	0.024	0.0043	2.113e-08
rs4730387	A	T	0.0238	0.0043	4.12003e-08
rs150346963	T	C	0.0283	0.0044	1.15699e-10
rs1931388	G	A	-0.0295	0.0044	1.67996e-11
rs59283172	A	G	-0.039	0.007	2.40902e-08
rs62535714	A	G	0.0339	0.0058	4.68598e-09
rs2418449	C	T	-0.0281	0.0048	4.24502e-09
rs1021363	G	A	-0.03	0.0045	2.28718e-11
rs198457	T	C	-0.0315	0.0056	1.89998e-08
rs4497414	C	T	0.0291	0.0044	2.92685e-11
rs4936276	C	G	0.0278	0.0044	3.57001e-10
rs61914045	A	G	0.0309	0.0054	7.96398e-09
rs9529218	T	C	-0.034	0.0054	2.231e-10
rs9536381	T	C	0.0255	0.0046	2.61698e-08
rs508502	T	C	-0.0264	0.0048	3.55599e-08
rs1950829	G	A	-0.0297	0.0043	4.73805e-12
rs7152906	C	T	0.0258	0.0043	1.87301e-09
rs754287	A	T	-0.0289	0.0045	1.31099e-10
rs28541419	G	C	-0.0292	0.0052	1.75598e-08
rs12919291	C	G	0.0327	0.0055	3.092e-09
rs4799949	T	C	-0.0292	0.0046	1.40301e-10
rs1367635	C	T	0.0253	0.0043	4.35402e-09
rs12967143	C	G	-0.0345	0.0047	2.52697e-13
rs7241572	A	G	0.0323	0.0054	2.43299e-09
rs13037326	T	C	0.031	0.0049	2.398e-10
Autism spectrum disorder
rs2391769	G	A	0.0769026	0.0145	1.13501e-07
rs6701243	C	A	-0.0735014	0.0144	3.07397e-07
rs11185408	A	G	-0.0686965	0.0138	6.98297e-07
rs78653484	T	C	-0.176296	0.0385	4.67498e-06
rs6692705	G	A	-0.0656005	0.0141	3.26302e-06
rs1452075	T	C	0.080704	0.0155	2.069e-07
rs79940520	G	A	0.0953992	0.0207	4.26e-06
rs4916723	C	A	0.067305	0.0141	1.92398e-06
rs325485	G	A	-0.0728043	0.0143	3.25402e-07
rs9366877	G	A	-0.0684994	0.0139	9.05295e-07
rs16879023	A	G	-0.0957953	0.0201	1.76498e-06
rs12203328	C	G	0.0697033	0.0153	4.91496e-06
rs740883	T	A	0.113695	0.0238	1.69399e-06
rs72934503	G	A	0.0704976	0.0141	5.89196e-07
rs9389208	T	C	0.0672006	0.0144	3.12097e-06
rs7783557	C	T	-0.0670042	0.0146	4.36305e-06
rs111931861	G	A	0.216901	0.0409	1.118e-07
rs10099100	C	G	0.0843044	0.0147	1.065e-08
rs76397219	G	A	0.140297	0.0303	3.56599e-06
rs10110094	G	A	-0.0906996	0.0191	2.04998e-06
rs11787216	T	C	-0.0692	0.0147	2.58702e-06
rs28729902	G	A	0.0839035	0.0178	2.34498e-06
rs45595836	T	C	0.138996	0.0272	3.13098e-07
rs141319505	G	A	-0.290698	0.061	1.87599e-06
rs78827416	A	G	0.130502	0.0266	8.99995e-07
rs4750990	C	T	0.0680968	0.0141	1.37101e-06
rs644552	A	G	0.159403	0.0346	4.21105e-06
rs35404050	T	C	0.0843044	0.0176	1.60602e-06
rs77691144	C	T	0.207406	0.0435	1.90999e-06
rs112635299	T	G	0.220997	0.0432	3.04397e-07
rs78058104	A	G	0.187898	0.0397	2.22101e-06
rs141455452	G	T	-0.0784044	0.0159	8.93902e-07
rs292441	A	G	-0.0724954	0.0149	1.12401e-06
rs149923766	G	T	0.237306	0.0484	9.61192e-07
rs2224274	T	C	0.0709989	0.0138	2.85799e-07
rs910805	A	G	-0.0956963	0.016	2.04099e-09
rs144911765	C	T	0.190096	0.0403	2.36401e-06
ADHD
rs112984125	A	G	-0.106005	0.0146	3.58096e-13
rs1222063	A	G	0.0962007	0.0174	3.06803e-08
rs9677504	A	G	0.116903	0.0206	1.39101e-08
rs4858241	G	T	-0.0789036	0.014	1.74e-08
rs28411770	C	T	-0.0861043	0.0151	1.15199e-08
rs4916723	C	A	0.0766003	0.0135	1.57601e-08
rs10262192	A	G	0.073204	0.0132	2.88702e-08
rs74760947	G	A	0.179797	0.0317	1.348e-08
rs11591402	A	T	-0.0929051	0.0164	1.33601e-08
rs1427829	G	A	-0.0799012	0.0133	1.82201e-09
rs281320	G	T	0.0737972	0.0133	3.13502e-08
rs212178	A	G	-0.1154	0.02	7.67697e-09
Alzheimer's disease
rs4575098	A	G	0.0164116	0.00257659	1.8964e-10
rs679515	T	C	0.0254177	0.00286314	6.83416e-19
rs4663105	C	A	0.0310951	0.00222023	1.44579e-44
rs10933431	G	C	-0.015437	0.00250901	7.62165e-10
rs6448453	A	G	0.0147046	0.00245087	1.97618e-09
rs6931277	T	A	-0.0193385	0.0029691	7.3549e-11
rs9381563	C	T	0.0144515	0.00227161	1.99407e-10
rs1859788	A	G	-0.0183957	0.00231274	1.80481e-15
rs7810606	T	C	-0.0145187	0.0021826	2.89124e-11
rs755951	C	A	0.0150046	0.0022103	1.13313e-11
rs4236673	A	G	-0.0201614	0.00222872	1.48012e-19
rs11257238	C	T	0.0129434	0.00226135	1.04209e-08
rs2081545	A	C	-0.01787	0.00222975	1.10699e-15
rs867611	G	A	-0.0204289	0.00232384	1.48189e-18
rs11218343	C	T	-0.0359264	0.00525509	8.11528e-12
rs12590654	A	G	-0.0148266	0.0023078	1.32257e-10
rs442495	C	T	-0.0137211	0.00225772	1.22124e-09
rs59735493	A	G	-0.0129852	0.00235955	3.72816e-08
rs113260531	A	G	0.0199858	0.00325141	7.90536e-10
rs28394864	A	G	0.0123015	0.00218049	1.68452e-08
rs111278892	G	C	0.0199116	0.00305025	6.67175e-11
rs2927437	A	G	0.043749	0.0027722	4.18136e-56
rs79398853	T	C	0.211168	0.00687042	1e-200
rs204473	A	G	-0.0416696	0.00699602	2.58198e-09
rs6014724	G	A	-0.0228943	0.00368812	5.38105e-10
Parkinson's disease
rs35749011	A	G	0.7508	0.0659	5.02227e-30
rs823106	C	G	-0.1492	0.0239	4.09996e-10
rs6741007	G	T	-0.1233	0.0175	2.08689e-12
rs4613239	G	C	0.1784	0.0248	6.21441e-13
rs4488803	A	G	-0.1136	0.0199	1.07599e-08
rs10513789	G	T	-0.1596	0.0219	3.18493e-13
rs34311866	C	T	0.2272	0.0231	7.97444e-23
rs4698412	A	G	0.1258	0.0168	7.04855e-14
rs7695720	C	A	-0.1255	0.0208	1.52799e-09
rs356203	T	C	-0.2398	0.0178	3.00677e-41
rs75646569	G	T	0.1916	0.0266	5.61824e-13
rs35265698	G	C	-0.2	0.0303	3.92735e-11
rs858295	G	A	-0.1039	0.0176	3.83098e-09
rs620490	G	T	-0.1174	0.019	6.45595e-10
rs144814361	T	C	0.4411	0.068	9.06567e-11
rs329647	C	G	-0.1133	0.0178	1.94402e-10
rs75505347	T	C	0.3917	0.0674	6.11702e-09
rs10847864	T	G	0.1274	0.0179	9.81296e-13
rs4774417	A	G	0.1052	0.0192	4.62605e-08
rs12934900	T	A	0.1215	0.0184	4.33112e-11
rs10451230	T	A	-0.096	0.0175	4.42395e-08
rs58879558	C	T	-0.2383	0.025	1.36301e-21
rs4588066	A	G	0.1046	0.0178	4.45297e-09
MR, mendelian randomization; SNP, single nucleotide polymorphism; ADHD, Attention deficit hyperactivity disorder
