# Supplementary material for: Causal effects of mental disorders on stroke subtypes: A proteome-wide Mendelian randomization and mediation analysis
Source: Medicine (Baltimore). 2026 Jun 5;105(23):e49108. doi: 10.1097/MD.0000000000049108 (PMC13246131; doi:10.1097/MD.0000000000049108)
Supplement: Supplementary file 3 [file medi-105-e49108-s003.xlsx]

## Sheet: Sheet1
Supplementary Table 6 The MR results of mental disorders on stroke in discovery cohort
Exposure	Outcome	Methods	Egger_intercept	MR-Egger_pval	Q_pval	pval	OR	OR_lci95	OR_uci95
Schizophrenia	Any stroke	MR Egger	0.00101596	0.814735	0.000137091	0.734415	0.977684	0.858387	1.11356
		Weighted median				0.528543	0.986958	0.947474	1.02809
		IVW			0.000169805	0.646692	0.992567	0.961399	1.02474
		Simple mode				0.644553	0.972298	0.863124	1.09528
		Weighted mode				0.702564	0.981508	0.892007	1.07999
	Any ischemic stroke	MR Egger	0.00165546	0.718809	0.000571869	0.671475	0.97053	0.845466	1.11409
		Weighted median				0.762601	0.993488	0.952255	1.03651
		IVW			0.000673558	0.758839	0.994712	0.961603	1.02896
		Simple mode				0.764888	0.981492	0.868588	1.10907
		Weighted mode				0.867409	0.991326	0.89511	1.09788
	Large-artery atherosclerosis stroke	MR Egger	0.000137505	0.990044	0.00428873	0.810104	1.04143	0.748341	1.4493
		Weighted median				0.168004	1.07936	0.968311	1.20314
		IVW			0.00505063	0.303522	1.04356	0.962154	1.13185
		Simple mode				0.326412	1.16709	0.858095	1.58736
		Weighted mode				0.370102	1.14069	0.856133	1.51983
	Cardioembolic stroke	MR Egger	-0.00165739	0.82927	0.332841	0.643892	1.05624	0.837962	1.33137
		Weighted median				0.986932	0.999332	0.922486	1.08258
		IVW			0.353326	0.292121	1.03041	0.974555	1.08946
		Simple mode				0.314414	0.871405	0.667043	1.13838
		Weighted mode				0.212597	0.858653	0.676406	1.09
	Small vessel stroke	MR Egger	-0.00542469	0.539388	0.755891	0.414048	1.11702	0.857172	1.45563
		Weighted median				0.774981	1.01373	0.923262	1.11306
		IVW			0.767101	0.367733	1.0306	0.965173	1.10047
		Simple mode				0.468481	0.910741	0.707786	1.17189
		Weighted mode				0.539763	0.928524	0.732975	1.17624
	Hemorrhage Stroke	MR Egger	0.0137675	0.503752	0.435787	0.701588	0.887059	0.481123	1.63549
		Weighted median				0.485672	1.08666	0.860257	1.37264
		IVW			0.448555	0.299868	1.08594	0.929204	1.26912
		Simple mode				0.937795	1.02565	0.543576	1.93525
		Weighted mode				0.607532	1.1483	0.678225	1.94419
Bipolar disorder	Any stroke	MR Egger	0.00880823	0.341234	0.13031	0.327089	0.872048	0.665285	1.14307
		Weighted median				0.95144	1.00213	0.935889	1.07305
		IVW			0.129651	0.80774	0.993485	0.942538	1.04719
		Simple mode				0.731687	0.971826	0.82623	1.14308
		Weighted mode				0.696228	0.969413	0.830295	1.13184
	Any ischemic stroke	MR Egger	0.00433335	0.694187	0.0170803	0.661074	0.929786	0.673041	1.28447
		Weighted median				0.878701	0.993986	0.919891	1.07405
		IVW			0.0208702	0.782023	0.991267	0.931548	1.05481
		Simple mode				0.876823	0.985805	0.823654	1.17988
		Weighted mode				0.943501	0.994544	0.855648	1.15599
	Large-artery atherosclerosis stroke	MR Egger	0.0116188	0.657104	0.0490868	0.650424	0.836319	0.388178	1.80183
		Weighted median				0.908084	1.01125	0.836339	1.22274
		IVW			0.0576595	0.926024	0.993058	0.857264	1.15036
		Simple mode				0.674509	1.09054	0.72973	1.62976
		Weighted mode				0.780382	1.05529	0.7246	1.53691
	Cardioembolic stroke	MR Egger	-0.01441	0.483542	0.0528183	0.379495	1.31466	0.718828	2.40437
		Weighted median				0.567639	1.04457	0.899481	1.21306
		IVW			0.0575975	0.304697	1.06165	0.947038	1.19014
		Simple mode				0.699975	0.926472	0.629881	1.36272
		Weighted mode				0.631169	0.917257	0.646323	1.30176
	Small vessel stroke	MR Egger	-0.000443405	0.982794	0.621802	0.89811	1.04045	0.56916	1.90198
		Weighted median				0.821689	0.981372	0.833321	1.15573
		IVW			0.663159	0.580458	1.03365	0.919176	1.16239
		Simple mode				0.590768	0.902411	0.622401	1.30839
		Weighted mode				0.601493	0.92042	0.675813	1.25356
	Hemorrhage Stroke	MR Egger	-0.0505985	0.308219	0.282991	0.390305	1.88868	0.449369	7.93807
		Weighted median				0.780209	0.942492	0.621736	1.42873
		IVW			0.278867	0.489207	0.901459	0.671828	1.20958
		Simple mode				0.885671	0.928513	0.339847	2.53684
		Weighted mode				0.960876	0.976859	0.385406	2.47597
Major depression disorder	Any stroke	MR Egger	-0.00291872	0.754308	0.131003	0.649408	1.15216	0.628155	2.11329
		Weighted median				0.602882	0.9619	0.83095	1.11349
		IVW			0.151268	0.414258	1.0469	0.937816	1.16868
		Simple mode				0.585182	0.914168	0.663838	1.2589
		Weighted mode				0.534024	0.909078	0.674689	1.22489
	Any ischemic stroke	MR Egger	0.0017689	0.865975	0.0836878	0.923651	1.03411	0.522748	2.04569
		Weighted median				0.831444	0.982934	0.838855	1.15176
		IVW			0.0995674	0.140482	1.09597	0.970236	1.238
		Simple mode				0.641425	0.921335	0.654081	1.29779
		Weighted mode				0.612143	0.921335	0.672642	1.26198
	Large-artery atherosclerosis stroke	MR Egger	0.0266084	0.330916	0.0256261	0.491916	0.534785	0.091028	3.14183
		Weighted median				0.786442	1.0572	0.706975	1.58091
		IVW			0.024709	0.12916	1.28054	0.930415	1.76243
		Simple mode				0.454475	0.681525	0.251625	1.84591
		Weighted mode				0.559723	0.76584	0.314456	1.86516
	Cardioembolic stroke	MR Egger	-0.028434	0.152732	0.174259	0.270057	2.07687	0.575827	7.49079
		Weighted median				0.407588	0.881871	0.654929	1.18745
		IVW			0.1426	0.0805645	0.813876	0.646004	1.02537
		Simple mode				0.767761	0.898531	0.443547	1.82023
		Weighted mode				0.852173	0.941519	0.501313	1.76827
	Small vessel stroke	MR Egger	0.0303644	0.165587	0.597821	0.275886	0.449264	0.108396	1.86204
		Weighted median				0.100163	1.3573	0.942983	1.95366
		IVW			0.554994	0.109919	1.22876	0.954489	1.58185
		Simple mode				0.609749	1.23895	0.547247	2.80493
		Weighted mode				0.649797	1.20737	0.538102	2.70906
	Hemorrhage Stroke	MR Egger	-0.0116791	0.821046	0.185424	0.901665	1.23538	0.0440148	34.6738
		Weighted median				0.759504	1.13771	0.498079	2.59874
		IVW			0.212141	0.600991	0.844915	0.449288	1.58892
		Simple mode				0.74391	1.40644	0.183929	10.7546
		Weighted mode				0.643491	1.49399	0.275908	8.08969
Autism spectrum disorder	Any stroke	MR Egger	-0.00117349	0.855981	0.684897	0.312176	1.07816	0.933974	1.2446
		Weighted median				0.0289906	1.0754	1.00747	1.14791
		IVW			0.728174	0.0112276432682698*	1.06464	1.01432	1.11745
		Simple mode				0.219799	1.09763	0.948639	1.27001
		Weighted mode				0.206685	1.09763	0.952653	1.26466
	Any ischemic stroke	MR Egger	-0.00163366	0.815232	0.834669	0.35641	1.07678	0.922291	1.25714
		Weighted median				0.0256107	1.08888	1.01043	1.17342
		IVW			0.863818	0.03503113040647*	1.05808	1.00397	1.1151
		Simple mode				0.172758	1.11494	0.956844	1.29915
		Weighted mode				0.138824	1.11877	0.967853	1.29322
	Large-artery atherosclerosis stroke	MR Egger	0.00280079	0.884365	0.208269	0.732572	1.07846	0.701991	1.65683
		Weighted median				0.0756789	1.19077	0.982109	1.44376
		IVW			0.244559	0.140573	1.11163	0.965678	1.27964
		Simple mode				0.184926	1.33805	0.878058	2.03901
		Weighted mode				0.226364	1.31683	0.850361	2.03919
	Cardioembolic stroke	MR Egger	-0.0100607	0.487368	0.295352	0.376053	1.15936	0.839592	1.60093
		Weighted median				0.798997	1.01884	0.882528	1.17619
		IVW			0.316388	0.474364	1.03941	0.934958	1.15554
		Simple mode				0.876995	1.02661	0.738078	1.42795
		Weighted mode				0.923312	1.0148	0.754137	1.36557
	Small vessel stroke	MR Egger	-0.0403599	0.0170676	0.575043	0.00830666	1.6731	1.16989	2.39276
		Weighted median				0.130331	1.13772	0.962577	1.34473
		IVW			0.31732	0.207248	1.08496	0.95582	1.23155
		Simple mode				0.41757	1.16218	0.811888	1.6636
		Weighted mode				0.399354	1.14952	0.834944	1.58261
	Hemorrhage Stroke	MR Egger	0.0145728	0.712387	0.175372	0.992567	1.00411	0.426953	2.36145
		Weighted median				0.546927	1.13738	0.74817	1.72906
		IVW			0.203549	0.315093	1.16831	0.86248	1.58259
		Simple mode				0.837746	0.905324	0.35214	2.32752
		Weighted mode				0.895132	0.937204	0.360028	2.43968
ADHD	Any stroke	MR Egger	0.0085799	0.586673	0.517511	0.80354	1.04427	0.751829	1.45045
		Weighted median				0.00215775	1.17052	1.0585	1.2944
		IVW			0.589561	0.000597996382958169*	1.14581	1.06013	1.23841
		Simple mode				0.0629011	1.18369	1.01565	1.37952
		Weighted mode				0.0629638	1.18103	1.0154	1.37368
	Any ischemic stroke	MR Egger	0.0162523	0.357077	0.72522	0.83918	0.96222	0.672407	1.37695
		Weighted median				0.0226856	1.13798	1.01824	1.27181
		IVW			0.710302	0.00168359245840884*	1.14633	1.05269	1.2483
		Simple mode				0.0875503	1.18253	0.998783	1.40007
		Weighted mode				0.106634	1.16855	0.987876	1.38227
	Large-artery atherosclerosis stroke	MR Egger	-0.0375249	0.432593	0.295377	0.17378	2.13826	0.79944	5.71921
		Weighted median				0.0395434	1.35014	1.01447	1.79688
		IVW			0.319554	0.00223329619269762*	1.42449	1.1354	1.78718
		Simple mode				0.196047	1.33906	0.892507	2.00903
		Weighted mode				0.18634	1.33906	0.901285	1.98947
	Cardioembolic stroke	MR Egger	0.0543001	0.134086	0.931629	0.310872	0.67543	0.334023	1.36579
		Weighted median				0.12088	1.18031	0.957239	1.45535
		IVW			0.724137	0.016350746529793*	1.22098	1.03735	1.43712
		Simple mode				0.475028	1.14588	0.80257	1.63604
		Weighted mode				0.465764	1.12795	0.828829	1.53503
	Small vessel stroke	MR Egger	0.000538216	0.992025	0.0780743	0.969606	1.02317	0.328179	3.18997
		Weighted median				0.459454	1.10281	0.850931	1.42924
		IVW			0.120228	0.819925	1.02917	0.803482	1.31825
		Simple mode				0.620652	1.11226	0.74176	1.66782
		Weighted mode				0.572065	1.11682	0.773273	1.61299
	Hemorrhage Stroke	MR Egger	0.050211	0.592773	0.543204	0.667836	0.638894	0.0889637	4.58823
		Weighted median				0.556684	0.831585	0.449599	1.53811
		IVW			0.611165	0.668024	1.10262	0.70556	1.72312
		Simple mode				0.529784	0.731332	0.286123	1.86929
		Weighted mode				0.522848	0.744236	0.311516	1.77804
Alzheimer's disease	Any stroke	MR Egger	-0.00308887	0.62697	0.613069	0.868182	1.05441	0.568496	1.95567
		Weighted median				0.823555	1.03698	0.753628	1.42686
		IVW			0.658234	0.43565	0.912639	0.725239	1.14846
		Simple mode				0.656422	1.14755	0.631202	2.08628
		Weighted mode				0.897839	1.02923	0.666462	1.58947
	Any ischemic stroke	MR Egger	-0.00398187	0.3506	0.396372	0.581821	1.09949	0.788426	1.53327
		Weighted median				0.735293	1.04965	0.792583	1.39009
		IVW			0.401045	0.745684	0.967089	0.790018	1.18385
		Simple mode				0.902301	0.966573	0.565024	1.65349
		Weighted mode				0.853099	1.02889	0.763688	1.38618
	Large-artery atherosclerosis stroke	MR Egger	-0.0212202	0.343591	0.563456	0.391375	2.87095	0.271977	30.3054
		Weighted median				0.745124	1.1771	0.440402	3.14615
		IVW			0.565443	0.862708	0.940521	0.469379	1.88458
		Simple mode				0.574723	0.596779	0.101284	3.51629
		Weighted mode				0.65677	1.32452	0.390588	4.4916
	Cardioembolic stroke	MR Egger	0.00596341	0.554976	0.109453	0.0992806	0.477131	0.205425	1.10821
		Weighted median				0.0112109	0.465632	0.257922	0.840615
		IVW			0.125792	0.0276263727963191*	0.590233	0.369201	0.943592
		Simple mode				0.61739	0.751241	0.248311	2.27281
		Weighted mode				0.12934	0.585697	0.300757	1.14059
	Small vessel stroke	MR Egger	-0.000624248	0.97397	0.0945246	0.567741	1.73642	0.269473	11.189
		Weighted median				0.102661	2.00704	0.869384	4.63343
		IVW			0.121491	0.118807	1.68632	0.874528	3.25167
		Simple mode				0.197409	2.81808	0.611582	12.9853
		Weighted mode				0.114696	2.18974	0.859431	5.57921
	Hemorrhage Stroke	MR Egger	-0.0188183	0.486859	0.0315204	0.898324	1.14484	0.147082	8.9111
		Weighted median				0.374355	1.9576	0.444714	8.6172
		IVW			0.0352107	0.503769	0.645365	0.178742	2.33015
		Simple mode				0.473598	3.70141	0.109233	125.424
		Weighted mode				0.384975	2.15328	0.393847	11.7726
Parkinson's disease	Any stroke	MR Egger	-0.00372679	0.591389	0.44756	0.151312	1.06826	0.979677	1.16485
		Weighted median				0.0574825	1.04572	0.99858	1.09508
		IVW			0.493054	0.00794163812481687*	1.04463	1.01149	1.07886
		Simple mode				0.54834	1.02635	0.944136	1.11573
		Weighted mode				0.296152	1.03548	0.97158	1.10357
	Any ischemic stroke	MR Egger	-0.00272595	0.714537	0.677642	0.195569	1.06603	0.970952	1.17041
		Weighted median				0.0586813	1.05058	0.99819	1.10572
		IVW			0.727051	0.00759153348701525*	1.04867	1.01271	1.0859
		Simple mode				0.896727	1.00547	0.926951	1.09064
		Weighted mode				0.524829	1.02364	0.953714	1.0987
	Large-artery atherosclerosis stroke	MR Egger	-0.0319458	0.188423	0.105141	0.0807113	1.33208	0.98319	1.80479
		Weighted median				0.0335389	1.15	1.01095	1.30819
		IVW			0.0752225	0.109965	1.09217	0.980249	1.21686
		Simple mode				0.165669	1.16252	0.9473	1.42664
		Weighted mode				0.0743368	1.16252	0.994307	1.35919
	Cardioembolic stroke	MR Egger	-0.0197784	0.20287	0.42868	0.0620367	1.21583	1.00225	1.47494
		Weighted median				0.0732226	1.0957	0.991438	1.21092
		IVW			0.384018	0.037549013615992*	1.07663	1.00426	1.15422
		Simple mode				0.217236	1.11583	0.942705	1.32075
		Weighted mode				0.217491	1.09264	0.953348	1.25229
	Small vessel stroke	MR Egger	-0.0179148	0.315288	0.49502	0.122977	1.20112	0.961498	1.50047
		Weighted median				0.0766767	1.10629	0.989234	1.2372
		IVW			0.491044	0.0726538	1.07702	0.993203	1.1679
		Simple mode				0.415412	1.10014	0.878557	1.3776
		Weighted mode				0.146259	1.14091	0.961656	1.35359
	Hemorrhage Stroke	MR Egger	-0.00065519	0.986188	0.683581	0.712977	0.917736	0.584627	1.44064
		Weighted median				0.669138	1.05662	0.820753	1.36027
		IVW			0.739461	0.319074	0.914335	0.766644	1.09048
		Simple mode				0.458837	1.2032	0.74419	1.94532
		Weighted mode				0.417437	1.16529	0.810999	1.67435
MR, mendelian randomization; ADHD, Attention deficit hyperactivity disorder; IVW, Inverse variance weighted; OR, Odds Ratio
