# Supplementary material for: Causal effects of mental disorders on stroke subtypes: A proteome-wide Mendelian randomization and mediation analysis
Source: Medicine (Baltimore). 2026 Jun 5;105(23):e49108. doi: 10.1097/MD.0000000000049108 (PMC13246131; doi:10.1097/MD.0000000000049108)
Supplement: Supplementary file 4 [file medi-105-e49108-s004.xlsx]

## Sheet: Sheet1
Supplementary Table 7 The MR results of mental dsiorders on stroke in validation cohort
Exposure	Outcome	Methods	Egger_intercept	MR-Egger_pval	Q_pval	pval	OR	OR_lci95	OR_uci95
Schizophrenia	Any stroke	MR Egger	0.00319346	0.654465	0.80865	0.84852	1.07745	0.504703	2.30014
		Weighted median				0.139453	1.31087	0.915469	1.87706
		IVW			0.836518	0.0712301	1.27005	0.979541	1.64671
		Simple mode				0.475554	1.31642	0.624689	2.77411
		Weighted mode				0.426274	1.32668	0.667691	2.63605
	Any ischemic stroke	MR Egger	0.00655078	0.402965	0.417183	0.904792	0.950276	0.415106	2.17541
		Weighted median				0.272681	1.24554	0.841333	1.84395
		IVW			0.431473	0.0470818134988947*	1.33125	1.00369	1.7657
		Simple mode				0.486502	1.30708	0.620751	2.75223
		Weighted mode				0.552243	1.25211	0.601754	2.60537
	Large-artery atherosclerosis stroke	MR Egger	-0.0210772	0.372933	0.0334827	0.211467	5.26117	0.412089	67.1698
		Weighted median				0.145292	2.20831	0.760358	6.41357
		IVW			0.0333802	0.203106	1.73733	0.742114	4.06717
		Simple mode				0.268895	3.38085	0.406025	28.1513
		Weighted mode				0.335782	2.94933	0.337738	25.7553
	Cardioembolic stroke	MR Egger	0.00401955	0.798542	0.295151	0.725891	0.733255	0.131593	4.0858
		Weighted median				0.606806	0.819934	0.384952	1.74643
		IVW			0.337889	0.733589	0.907333	0.518272	1.58846
		Simple mode				0.795021	1.20609	0.297075	4.89657
		Weighted mode				0.853178	1.13531	0.299505	4.30355
	Small vessel stroke	MR Egger	0.0126248	0.588918	0.00408073	0.772568	0.688699	0.056212	8.4378
		Weighted median				0.410592	1.52218	0.55955	4.14089
		IVW			0.00500921	0.515123	1.3271	0.565987	3.11171
		Simple mode				0.631384	1.70609	0.196751	14.794
		Weighted mode				0.579444	1.81565	0.225362	14.628
	Hemorrhage Stroke	MR Egger	0.0312193	0.457571	0.120669	0.649752	0.363123	0.0048036	27.45
		Weighted median				0.943221	0.924706	0.107259	7.97208
		IVW			0.12993	0.543947	1.67857	0.315093	8.94209
		Simple mode				0.817136	0.601217	0.00837431	43.1631
		Weighted mode				0.75765	0.519943	0.00848587	31.8577
Bipolar disorder	Any stroke	MR Egger	0.00490215	0.623814	0.857408	0.977658	1.00062	0.959106	1.04393
		Weighted median				0.4807	1.00917	0.983897	1.03508
		IVW			0.8908	0.286781	1.01044	0.991314	1.02993
		Simple mode				0.884292	1.00282	0.966316	1.04071
		Weighted mode				0.74027	1.00652	0.969526	1.04492
	Any ischemic stroke	MR Egger	0.00526561	0.628698	0.922118	0.910727	1.00272	0.957298	1.05031
		Weighted median				0.447196	1.01042	0.983774	1.03778
		IVW			0.942821	0.210485	1.01336	0.992529	1.03462
		Simple mode				0.847274	1.0041	0.96405	1.04582
		Weighted mode				0.807357	1.00506	0.966038	1.04566
	Large-artery atherosclerosis stroke	MR Egger	0.0343463	0.341729	0.0919505	0.845026	0.984542	0.845532	1.14641
		Weighted median				0.541211	1.02425	0.948473	1.10608
		IVW			0.0839368	0.11269	1.05556	0.98734	1.12849
		Simple mode				0.713857	1.02382	0.905683	1.15736
		Weighted mode				0.826469	1.01333	0.902692	1.13753
	Cardioembolic stroke	MR Egger	-0.0164405	0.489833	0.244168	0.388432	1.04737	0.947124	1.15823
		Weighted median				0.87461	0.995397	0.939957	1.05411
		IVW			0.274449	0.551874	1.01349	0.969734	1.05921
		Simple mode				0.880831	0.992007	0.895356	1.09909
		Weighted mode				0.809059	0.988392	0.901106	1.08413
	Small vessel stroke	MR Egger	-0.0275792	0.29229	0.618998	0.0686681	1.12057	1.00446	1.2501
		Weighted median				0.102358	1.05684	0.989013	1.12931
		IVW			0.590857	0.0178423606165282*	1.05984	1.01008	1.11204
		Simple mode				0.963705	1.00251	0.902195	1.11397
		Weighted mode				0.60934	1.02945	0.923918	1.14704
	Hemorrhage Stroke	MR Egger	0.0378266	0.460722	0.947574	0.260458	0.887517	0.727523	1.0827
		Weighted median				0.529839	0.960158	0.845779	1.09001
		IVW			0.951044	0.29417	0.949218	0.861146	1.0463
		Simple mode				0.55204	0.933181	0.747074	1.16565
		Weighted mode				0.618481	0.949046	0.776028	1.16064
Major depression disorder	Any stroke	MR Egger	-0.00567385	0.659537	0.116554	0.882877	1.06121	0.488889	2.30353
		Weighted median				0.511293	0.898462	0.652739	1.23669
		IVW			0.146135	0.403108	0.897275	0.695937	1.15686
		Simple mode				0.754248	1.1093	0.586788	2.09708
		Weighted mode				0.907717	1.03576	0.577897	1.8564
	Any ischemic stroke	MR Egger	-0.00833768	0.562036	0.0993783	0.898193	1.05908	0.447143	2.50847
		Weighted median				0.269834	0.820329	0.577044	1.16618
		IVW			0.118721	0.193708	0.827836	0.622586	1.10075
		Simple mode				0.838517	0.933397	0.486946	1.78917
		Weighted mode				0.680474	0.881588	0.489967	1.58622
	Large-artery atherosclerosis stroke	MR Egger	-0.0124189	0.756818	0.0680516	0.734787	1.51422	0.145099	15.802
		Weighted median				0.800738	0.892054	0.367404	2.1659
		IVW			0.0923516	0.881362	1.05935	0.496799	2.25892
		Simple mode				0.689926	0.737608	0.17094	3.18279
		Weighted mode				0.698173	0.751423	0.182953	3.08624
	Cardioembolic stroke	MR Egger	-0.017989	0.453507	0.963868	0.58945	1.5014	0.358202	6.29313
		Weighted median				0.560646	0.828698	0.440073	1.56052
		IVW			0.964368	0.613253	0.880649	0.537969	1.44161
		Simple mode				0.817415	0.885143	0.321328	2.43825
		Weighted mode				0.759165	0.871513	0.369024	2.05822
	Small vessel stroke	MR Egger	-0.0568294	0.094275	0.117236	0.108417	5.52476	0.791245	38.5758
		Weighted median				0.744482	0.872865	0.385322	1.97729
		IVW			0.0457792	0.946804	1.02429	0.506073	2.07317
		Simple mode				0.855164	0.84906	0.151304	4.76459
		Weighted mode				0.709946	0.752103	0.172757	3.27429
	Hemorrhage Stroke	MR Egger	0.034397	0.632724	0.0880995	0.572285	0.289518	0.00430607	19.4657
		Weighted median				0.938732	1.06897	0.195154	5.85532
		IVW			0.109028	0.722266	0.774182	0.188746	3.17547
		Simple mode				0.912718	1.21377	0.0401099	36.7299
		Weighted mode				0.940463	1.12433	0.0544713	23.2069
Autism spectrum disorder	Any stroke	MR Egger	0.00553493	0.47463	0.423686	0.741186	0.869266	0.381735	1.97944
		Weighted median				0.437225	1.14513	0.813521	1.61192
		IVW			0.448875	0.212496	1.16316	0.917165	1.47513
		Simple mode				0.367092	0.693432	0.317015	1.5168
		Weighted mode				0.301026	0.681902	0.334524	1.39
	Any ischemic stroke	MR Egger	0.00945717	0.257892	0.484626	0.553542	0.763003	0.315317	1.84631
		Weighted median				0.147008	1.30367	0.910986	1.86563
		IVW			0.466975	0.0821032	1.25616	0.971377	1.62445
		Simple mode				0.633489	1.21201	0.554621	2.64862
		Weighted mode				0.433576	1.34181	0.649669	2.77133
	Large-artery atherosclerosis stroke	MR Egger	-0.0120471	0.609492	0.747102	0.52214	2.38388	0.173059	32.838
		Weighted median				0.935645	0.962296	0.378565	2.44611
		IVW			0.778965	0.561156	1.22103	0.622617	2.39458
		Simple mode				0.737841	0.717085	0.104433	4.92386
		Weighted mode				0.651047	0.642746	0.0967864	4.26839
	Cardioembolic stroke	MR Egger	-0.0092459	0.570036	0.95274	0.784009	1.2773	0.225964	7.22018
		Weighted median				0.470416	0.776133	0.390002	1.54456
		IVW			0.9606	0.349918	0.785481	0.473428	1.30322
		Simple mode				0.86375	0.891032	0.241556	3.28677
		Weighted mode				0.77068	0.842156	0.268373	2.64269
	Small vessel stroke	MR Egger	-0.0148751	0.456128	0.738115	0.22973	3.89218	0.447289	33.8687
		Weighted median				0.335837	1.51128	0.651786	3.50415
		IVW			0.755354	0.075553	1.74695	0.944198	3.2322
		Simple mode				0.821484	1.19168	0.263788	5.38348
		Weighted mode				0.712716	1.29443	0.332634	5.03723
	Hemorrhage Stroke	MR Egger	-0.0213234	0.637224	0.139423	0.767038	2.05221	0.0184735	227.979
		Weighted median				0.449673	0.457793	0.0603775	3.47106
		IVW			0.161673	0.634471	0.694117	0.154079	3.12695
		Simple mode				0.554635	0.245016	0.0024347	24.6572
		Weighted mode				0.608275	0.286228	0.00252161	32.4899
ADHD	Any stroke	MR Egger	0.0158796	0.476098	0.446826	0.784246	0.822361	0.212388	3.18416
		Weighted median				0.0367737	1.34675	1.01845	1.78086
		IVW			0.492112	0.00260572196564257*	1.37004	1.11615	1.68169
		Simple mode				0.0847231	1.61832	0.994287	2.63401
		Weighted mode				0.100591	1.55813	0.968836	2.50586
	Any ischemic stroke	MR Egger	0.00568192	0.812291	0.460907	0.886774	1.11697	0.25553	4.88251
		Weighted median				0.120887	1.27643	0.937678	1.73756
		IVW			0.55605	0.0101169963044086*	1.34072	1.07224	1.67642
		Simple mode				0.375396	1.27385	0.76592	2.11862
		Weighted mode				0.378904	1.25855	0.773293	2.04831
	Large-artery atherosclerosis stroke	MR Egger	-0.0269722	0.67204	0.259949	0.408155	5.83291	0.108556	313.413
		Weighted median				0.0221994	2.41802	1.13454	5.15347
		IVW			0.321807	0.00258827292526692*	2.42133	1.36209	4.3043
		Simple mode				0.255843	2.24384	0.602858	8.35159
		Weighted mode				0.20202	2.27409	0.699293	7.39533
	Cardioembolic stroke	MR Egger	0.0114801	0.810207	0.638283	0.920394	0.850861	0.0395263	18.316
		Weighted median				0.250334	1.39237	0.791861	2.44826
		IVW			0.725676	0.328881	1.24989	0.798743	1.95586
		Simple mode				0.338323	1.66413	0.620112	4.46587
		Weighted mode				0.29116	1.71523	0.667969	4.40444
	Small vessel stroke	MR Egger	-0.0444716	0.406886	0.64032	0.51722	3.11309	0.114572	84.587
		Weighted median				0.320612	0.733252	0.397504	1.35259
		IVW			0.655559	0.216911	0.730906	0.444392	1.20215
		Simple mode				0.625171	0.789887	0.315658	1.97658
		Weighted mode				0.536651	0.741829	0.297179	1.85178
	Hemorrhage Stroke	MR Egger	-0.145054	0.271236	0.675409	0.193395	334.919	0.109572	1.02372e+06
		Weighted median				0.352274	2.21226	0.415175	11.788
		IVW			0.622048	0.10716	2.81576	0.799157	9.92105
		Simple mode				0.656683	1.94724	0.113565	33.3882
		Weighted mode				0.60819	2.18176	0.122606	38.8241
Alzheimer's disease	Any stroke	MR Egger	-0.00667716	0.16222	0.281449	0.0938234	1.03885	0.996188	1.08333
		Weighted median				0.269873	1.02274	0.982692	1.06442
		IVW			0.214258	0.306681	1.01618	0.98538	1.04795
		Simple mode				0.382033	1.03336	0.961886	1.11015
		Weighted mode				0.111619	1.03336	0.994501	1.07374
	Any ischemic stroke	MR Egger	-0.00904291	0.0773166	0.347363	0.101793	1.0397	0.994987	1.08642
		Weighted median				0.418454	1.0172	0.976028	1.06012
		IVW			0.203481	0.593716	1.00915	0.975931	1.0435
		Simple mode				0.151432	1.05976	0.98246	1.14314
		Weighted mode				0.258765	1.02366	0.984283	1.06461
	Large-artery atherosclerosis stroke	MR Egger	0.00825848	0.491219	0.401474	0.93387	0.995113	0.887966	1.11519
		Weighted median				0.203368	1.07189	0.963149	1.1929
		IVW			0.435751	0.53872	1.0248	0.947796	1.10807
		Simple mode				0.365213	1.09548	0.904003	1.32751
		Weighted mode				0.191487	1.08587	0.964336	1.22273
	Cardioembolic stroke	MR Egger	-0.00726565	0.501543	0.539443	0.430362	0.949748	0.838408	1.07587
		Weighted median				0.159196	0.923101	0.825785	1.03189
		IVW			0.577017	0.0200137568909035*	0.916677	0.851882	0.986401
		Simple mode				0.417093	0.925859	0.772377	1.10984
		Weighted mode				0.7413	0.974618	0.838851	1.13236
	Small vessel stroke	MR Egger	-0.0219212	0.071173	0.266967	0.219389	1.07021	0.964459	1.18755
		Weighted median				0.319366	1.04775	0.95584	1.14849
		IVW			0.134382	0.919001	0.995865	0.919428	1.07866
		Simple mode				0.380606	1.06488	0.928663	1.22107
		Weighted mode				0.407984	1.04102	0.948698	1.14232
	Hemorrhage Stroke	MR Egger	0.00628579	0.815345	0.335327	0.587415	1.07459	0.833017	1.38622
		Weighted median				0.272512	1.1364	0.904356	1.42799
		IVW			0.397111	0.275937	1.09898	0.927362	1.30236
		Simple mode				0.804027	1.04714	0.731866	1.49824
		Weighted mode				0.574363	1.08028	0.829392	1.40705
Parkinson's disease	Any stroke	MR Egger	-0.00697635	0.749038	0.492093	0.711934	1.03077	0.885489	1.19988
		Weighted median				0.612176	1.01738	0.95181	1.08747
		IVW			0.606178	0.828188	1.0056	0.956137	1.05762
		Simple mode				0.726177	1.01501	0.937401	1.09904
		Weighted mode				0.753924	1.01228	0.941104	1.08885
	Any ischemic stroke	MR Egger	0.00567973	0.82601	0.309295	0.850645	0.98189	0.81959	1.17633
		Weighted median				0.797134	0.990677	0.922395	1.06401
		IVW			0.419554	0.946651	1.00187	0.948397	1.05837
		Simple mode				0.622926	0.972866	0.876713	1.07956
		Weighted mode				0.678481	0.981472	0.902231	1.06767
	Large-artery atherosclerosis stroke	MR Egger	-0.0419533	0.529273	0.856486	0.346343	1.28211	0.802352	2.04874
		Weighted median				0.0793004	1.17454	0.981359	1.40575
		IVW			0.879159	0.190391	1.09908	0.954146	1.26603
		Simple mode				0.258648	1.18082	0.909463	1.53315
		Weighted mode				0.18373	1.18189	0.950346	1.46985
	Cardioembolic stroke	MR Egger	-0.0581101	0.301612	0.719567	0.348309	1.22537	0.833749	1.80095
		Weighted median				0.908088	0.99149	0.857582	1.14631
		IVW			0.649794	0.807465	0.98647	0.884099	1.10069
		Simple mode				0.695688	1.04903	0.834699	1.31841
		Weighted mode				0.958775	0.995389	0.841358	1.17762
	Small vessel stroke	MR Egger	-0.00801636	0.814729	0.138145	0.464841	1.07047	0.902183	1.27014
		Weighted median				0.319202	1.06064	0.944623	1.19091
		IVW			0.200739	0.333282	1.05349	0.947953	1.17077
		Simple mode				0.287883	1.12871	0.918271	1.38736
		Weighted mode				0.341266	1.06597	0.94293	1.20507
	Hemorrhage Stroke	MR Egger	-0.0363247	0.49182	0.472667	0.617543	1.06143	0.850112	1.32527
		Weighted median				0.909951	1.01144	0.830421	1.23193
		IVW			0.52711	0.985113	1.00151	0.854851	1.17333
		Simple mode				0.655239	1.07036	0.804216	1.42459
		Weighted mode				0.895668	1.01342	0.836203	1.22821
MR, mendelian randomization; ADHD, Attention deficit hyperactivity disorder; IVW, Inverse variance weighted; OR, Odds Ratio
