# Supplementary material for: Causal effects of mental disorders on stroke subtypes: A proteome-wide Mendelian randomization and mediation analysis
Source: Medicine (Baltimore). 2026 Jun 5;105(23):e49108. doi: 10.1097/MD.0000000000049108 (PMC13246131; doi:10.1097/MD.0000000000049108)
Supplement: Supplementary file 5 [file medi-105-e49108-s006.xlsx]

## Sheet: Sheet1
Supplementary Table 8 The MR results of stroke on mental diorders in discovery cohort
Exposure	Outcome	Methods	Egger_intercept	MR-Egger_pval	Q_pval	pval	OR	OR_lci95	OR_uci95
Any stroke	Schizophrenia	MR Egger	-0.00614152	0.37173	0.108563	0.590877	1.05614	0.866923	1.28666
		Weighted median				0.266732	0.956623	0.88461	1.0345
		IVW			0.110117	0.316488	0.968706	0.910277	1.03088
		Simple mode				0.674844	0.966759	0.826521	1.13079
		Weighted mode				0.560605	0.956825	0.825741	1.10872
	Bipolar disorder	MR Egger	0.0121551	0.0873048	0.257863	0.101196	0.83572	0.677927	1.03024
		Weighted median				0.445116	0.964961	0.88054	1.05748
		IVW			0.183593	0.968599	0.998652	0.93376	1.06805
		Simple mode				0.384045	0.908918	0.734879	1.12417
		Weighted mode				0.286725	0.903787	0.752267	1.08583
	Major depression disorder	MR Egger	0.00155723	0.611071	0.159376	0.951156	0.997191	0.911867	1.0905
		Weighted median				0.962173	0.999069	0.961361	1.03826
		IVW			0.178765	0.184319	1.01952	0.990832	1.04904
		Simple mode				0.920813	0.995158	0.904869	1.09446
		Weighted mode				0.894595	0.993937	0.908925	1.0869
	Autism spectrum disorder	MR Egger	0.00284448	0.80726	0.0401436	0.798489	0.954758	0.670746	1.35903
		Weighted median				0.387923	1.05837	0.930477	1.20385
		IVW			0.0493575	0.938891	0.995985	0.898628	1.10389
		Simple mode				0.646138	1.07837	0.78328	1.48463
		Weighted mode				0.631824	1.08338	0.782663	1.49964
	ADHD	MR Egger	0.00984196	0.398946	0.18727	0.345365	0.839256	0.586069	1.20182
		Weighted median				0.873073	0.989374	0.867845	1.12792
		IVW			0.193699	0.619813	0.975548	0.884655	1.07578
		Simple mode				0.181305	0.81402	0.605536	1.09428
		Weighted mode				0.232128	0.824627	0.604242	1.12539
	Alzheimer's disease	MR Egger	-0.00156141	0.322277	0.0679511	0.145168	1.03526	0.988885	1.0838
		Weighted median				0.504892	1.00624	0.988003	1.02482
		IVW			0.066032	0.0869564	1.01249	0.998201	1.02698
		Simple mode				0.090732	1.04155	0.994523	1.0908
		Weighted mode				0.0781593	1.04227	0.996345	1.09032
	Parkinson's disease	MR Egger	-0.0148857	0.284615	0.402238	0.183556	1.33059	0.879812	2.01234
		Weighted median				0.429457	1.07023	0.904389	1.26648
		IVW			0.394175	0.283059	1.06917	0.946266	1.20803
		Simple mode				0.650582	1.08911	0.754793	1.57151
		Weighted mode				0.705632	1.06298	0.775963	1.45617
Any ischemic stroke	Schizophrenia	MR Egger	-0.00906526	0.18908	0.0254163	0.355446	1.08953	0.91048	1.30379
		Weighted median				0.234118	0.953765	0.882216	1.03112
		IVW			0.0186264	0.378034	0.9715	0.911008	1.03601
		Simple mode				0.468459	0.94241	0.80411	1.1045
		Weighted mode				0.481527	0.949657	0.82362	1.09498
	Bipolar disorder	MR Egger	-0.00634394	0.349211	0.209566	0.358629	1.09051	0.908598	1.30885
		Weighted median				0.62744	1.02213	0.935642	1.11662
		IVW			0.210445	0.906445	1.00382	0.94203	1.06965
		Simple mode				0.554824	1.06257	0.870399	1.29717
		Weighted mode				0.586422	1.05015	0.88186	1.25055
	Major depression disorder	MR Egger	-0.00433744	0.178751	0.00946754	0.299921	1.0479	0.960251	1.14355
		Weighted median				0.601122	0.990213	0.954365	1.02741
		IVW			0.00648994	0.506203	0.989665	0.959811	1.02045
		Simple mode				0.579945	0.974456	0.889763	1.06721
		Weighted mode				0.497529	0.974456	0.904848	1.04942
	Autism spectrum disorder	MR Egger	-0.00420261	0.651352	0.233641	0.656288	1.06117	0.818534	1.37573
		Weighted median				0.80031	1.01482	0.905459	1.1374
		IVW			0.259864	0.956647	1.0023	0.922617	1.08886
		Simple mode				0.915085	1.01538	0.768301	1.34191
		Weighted mode				0.89331	1.01955	0.769586	1.3507
	ADHD	MR Egger	-0.00219678	0.830738	0.207301	0.880242	0.977261	0.726028	1.31543
		Weighted median				0.0632755	0.889486	0.786076	1.0065
		IVW			0.239416	0.2159	0.947232	0.869296	1.03216
		Simple mode				0.236925	0.845604	0.643239	1.11163
		Weighted mode				0.27346	0.860814	0.660844	1.12129
	Alzheimer's disease	MR Egger	-0.000469564	0.753694	0.0877606	0.501027	1.01395	0.974161	1.05536
		Weighted median				0.817243	1.0021	0.984452	1.02006
		IVW			0.102759	0.260448	1.00783	0.994235	1.0216
		Simple mode				0.359998	0.980977	0.941831	1.02175
		Weighted mode				0.428103	0.985182	0.949772	1.02191
	Parkinson's disease	MR Egger	-0.0132939	0.284859	0.59464	0.657114	1.07954	0.772027	1.50954
		Weighted median				0.577184	1.04817	0.888374	1.23672
		IVW			0.585231	0.0911291	0.906629	0.809175	1.01582
		Simple mode				0.475417	1.11809	0.825346	1.51466
		Weighted mode				0.594645	1.07396	0.827523	1.3938
Large-artery atherosclerosis stroke	Schizophrenia	MR Egger	-0.0141127	0.0851366	0.0398941	0.118868	1.05203	0.988924	1.11916
		Weighted median				0.799728	1.00477	0.968482	1.04242
		IVW			0.0180992	0.935497	1.00126	0.971159	1.0323
		Simple mode				0.755481	1.01379	0.930811	1.10416
		Weighted mode				0.957428	0.997858	0.922919	1.07888
	Bipolar disorder	MR Egger	-0.0100032	0.228052	0.254873	0.490761	1.02383	0.958444	1.09367
		Weighted median				0.244463	0.975372	0.935262	1.0172
		IVW			0.22814	0.400819	0.986802	0.956685	1.01787
		Simple mode				0.365605	0.960476	0.881472	1.04656
		Weighted mode				0.214878	0.952427	0.883479	1.02676
	Major depression disorder	MR Egger	-0.00518575	0.137536	0.155437	0.366571	1.01203	0.986466	1.03825
		Weighted median				0.297308	0.991171	0.974779	1.00784
		IVW			0.115189	0.416621	0.994678	0.981954	1.00757
		Simple mode				0.373424	0.981442	0.94231	1.0222
		Weighted mode				0.449361	0.984344	0.945372	1.02492
	Autism spectrum disorder	MR Egger	0.00930892	0.39442	0.733299	0.599605	0.979223	0.906264	1.05806
		Weighted median				0.901148	1.00356	0.948838	1.06144
		IVW			0.741593	0.672098	1.00852	0.969667	1.04893
		Simple mode				0.65566	0.972737	0.86261	1.09692
		Weighted mode				0.7476	0.983654	0.89062	1.08641
	ADHD	MR Egger	-0.0147439	0.394552	0.120006	0.128928	1.13193	0.973132	1.31664
		Weighted median				0.0220888	1.08885	1.01231	1.17119
		IVW			0.123148	0.0431419047212801*	1.06394	1.00191	1.1298
		Simple mode				0.0905195	1.12433	0.989733	1.27723
		Weighted mode				0.0919293	1.1093	0.990373	1.2425
	Alzheimer's disease	MR Egger	0.000362974	0.816241	0.829888	0.588065	0.997043	0.986515	1.00768
		Weighted median				0.321348	0.996283	0.988976	1.00364
		IVW			0.858302	0.489266	0.998141	0.99289	1.00342
		Simple mode				0.440206	0.995021	0.98263	1.00757
		Weighted mode				0.498796	0.995817	0.983917	1.00786
	Parkinson's disease	MR Egger	-0.0337994	0.0386261	0.887817	0.0539149	1.12227	1.00238	1.2565
		Weighted median				0.891912	1.00526	0.93199	1.08429
		IVW			0.744485	0.821025	1.00627	0.953198	1.0623
		Simple mode				0.942723	1.00555	0.865717	1.16796
		Weighted mode				0.990316	0.99907	0.860724	1.15965
Cardioembolic stroke	Schizophrenia	MR Egger	-0.0123334	0.0661677	0.101166	0.0173189	1.13114	1.02889	1.24356
		Weighted median				0.12407	1.03989	0.989323	1.09304
		IVW			0.0447086	0.0644013	1.03927	0.997699	1.08257
		Simple mode				0.60726	1.02893	0.924116	1.14563
		Weighted mode				0.537054	1.03315	0.932791	1.14431
	Bipolar disorder	MR Egger	-0.0112808	0.0536144	0.0698313	0.0066405	1.12235	1.03858	1.21288
		Weighted median				0.095951	1.04075	0.992944	1.09085
		IVW			0.0275508	0.0185198217149119*	1.04578	1.00754	1.08548
		Simple mode				0.530758	1.03322	0.933923	1.14308
		Weighted mode				0.444653	1.03749	0.945193	1.1388
	Major depression disorder	MR Egger	-0.000979434	0.700967	0.130796	0.666219	1.00763	0.973759	1.04267
		Weighted median				0.656325	0.995363	0.975193	1.01595
		IVW			0.153539	0.840253	1.00166	0.985614	1.01797
		Simple mode				0.808579	0.99466	0.952829	1.03833
		Weighted mode				0.994527	0.999869	0.96354	1.03757
	Autism spectrum disorder	MR Egger	-0.00375932	0.685595	0.935066	0.832557	1.01445	0.889419	1.15705
		Weighted median				0.478883	0.973285	0.903001	1.04904
		IVW			0.949238	0.67309	0.989063	0.939802	1.04091
		Simple mode				0.43771	1.05548	0.922945	1.20704
		Weighted mode				0.676899	0.977349	0.878606	1.08719
	ADHD	MR Egger	0.00268463	0.783507	0.338336	0.867188	1.01207	0.880724	1.16299
		Weighted median				0.303422	1.04055	0.964683	1.12239
		IVW			0.388609	0.250416	1.0307	0.978895	1.08526
		Simple mode				0.643133	1.03718	0.890485	1.20805
		Weighted mode				0.141263	1.07417	0.979576	1.1779
	Alzheimer's disease	MR Egger	-0.000468247	0.700947	0.367303	0.209903	1.01028	0.994585	1.02623
		Weighted median				0.339429	1.00526	0.994503	1.01612
		IVW			0.408097	0.0389857355859532*	1.00751	1.00038	1.01469
		Simple mode				0.804212	1.00235	0.984103	1.02093
		Weighted mode				0.41908	1.00559	0.992255	1.01911
	Parkinson's disease	MR Egger	0.00519172	0.646607	0.552913	0.411217	0.934347	0.79637	1.09623
		Weighted median				0.265913	0.94633	0.858688	1.04292
		IVW			0.59226	0.338928	0.966644	0.901713	1.03625
		Simple mode				0.0989393	0.829986	0.669473	1.02898
		Weighted mode				0.100175	0.840846	0.687953	1.02772
Small vessel stroke	Schizophrenia	MR Egger	0.00127574	0.848874	0.946447	0.568472	0.981745	0.922313	1.04501
		Weighted median				0.577073	0.988698	0.94998	1.02899
		IVW			0.960923	0.387481	0.987069	0.958356	1.01664
		Simple mode				0.769012	0.987756	0.910599	1.07145
		Weighted mode				0.8302	0.991499	0.917819	1.07109
	Bipolar disorder	MR Egger	0.00528625	0.498427	0.256464	0.722116	0.986362	0.915312	1.06293
		Weighted median				0.465529	0.982721	0.937776	1.02982
		IVW			0.279762	0.588335	1.00954	0.97542	1.04485
		Simple mode				0.326697	0.953502	0.868644	1.04665
		Weighted mode				0.319879	0.953502	0.869801	1.04526
	Major depression disorder	MR Egger	-0.00214043	0.528816	0.568135	0.307345	1.0165	0.985745	1.04821
		Weighted median				0.66004	1.00446	0.984744	1.02457
		IVW			0.601872	0.301564	1.0075	0.99332	1.02188
		Simple mode				0.690576	0.991308	0.950094	1.03431
		Weighted mode				0.694029	0.991308	0.949612	1.03484
	Autism spectrum disorder	MR Egger	0.00435592	0.677356	0.593068	0.177019	1.07762	0.969638	1.19763
		Weighted median				0.00115035	1.10964	1.04218	1.18146
		IVW			0.63708	0.0000411226647399504*	1.09989	1.05096	1.1511
		Simple mode				0.0773918	1.13661	0.99139	1.30311
		Weighted mode				0.0733548	1.13009	0.993663	1.28524
	ADHD	MR Egger	-0.00494972	0.74362	0.0529226	0.852452	1.01588	0.862431	1.19662
		Weighted median				0.338164	1.03842	0.961325	1.12169
		IVW			0.0684738	0.765899	0.990365	0.929213	1.05554
		Simple mode				0.489277	1.05932	0.902385	1.24355
		Weighted mode				0.450219	1.06119	0.912323	1.23435
	Alzheimer's disease	MR Egger	9.53636e-05	0.950236	0.605308	0.694061	0.997134	0.983104	1.01136
		Weighted median				0.735754	1.00173	0.991738	1.01182
		IVW			0.653928	0.473235	0.997533	0.990821	1.00429
		Simple mode				0.326327	1.00944	0.990959	1.02827
		Weighted mode				0.400273	1.00776	0.990013	1.02582
	Parkinson's disease	MR Egger	0.00373859	0.810553	0.233595	0.730218	0.973876	0.839139	1.13025
		Weighted median				0.404082	1.04172	0.946347	1.14671
		IVW			0.273346	0.775234	0.989624	0.921247	1.06308
		Simple mode				0.532958	1.06763	0.871327	1.30817
		Weighted mode				0.408185	1.0847	0.897206	1.31137
Hemorrhage Stroke	Schizophrenia	MR Egger	-0.000553726	0.909931	0.000196714	0.320505	1.01328	0.987459	1.03978
		Weighted median				0.701608	1.00277	0.988667	1.01708
		IVW			0.000266905	0.0535821	1.01194	0.999817	1.02422
		Simple mode				0.825022	0.995916	0.960578	1.03255
		Weighted mode				0.738053	0.994609	0.963731	1.02648
	Bipolar disorder	MR Egger	-0.00245202	0.628555	0.0336832	0.515038	1.0093	0.981735	1.03765
		Weighted median				0.578375	1.00423	0.989397	1.01928
		IVW			0.0389625	0.621099	1.00313	0.990788	1.01562
		Simple mode				0.607168	1.00863	0.976301	1.04204
		Weighted mode				0.583383	1.0093	0.97664	1.04306
	Major depression disorder	MR Egger	-0.00248551	0.227958	0.0214707	0.24832	1.00631	0.995729	1.01699
		Weighted median				0.699072	1.0013	0.994735	1.0079
		IVW			0.0183144	0.831587	1.00057	0.995363	1.0058
		Simple mode				0.518933	1.00538	0.989208	1.02182
		Weighted mode				0.558428	1.00447	0.989657	1.01951
	Autism spectrum disorder	MR Egger	-0.00253875	0.649664	0.447104	0.262114	1.01712	0.987685	1.04742
		Weighted median				0.225737	1.013	0.992049	1.0344
		IVW			0.476746	0.131735	1.01107	0.996699	1.02565
		Simple mode				0.482146	0.982201	0.934527	1.03231
		Weighted mode				0.208782	1.02796	0.985173	1.0726
	ADHD	MR Egger	-0.00491754	0.528091	0.0525735	0.437351	1.01807	0.973478	1.06471
		Weighted median				0.685254	1.00477	0.981908	1.02817
		IVW			0.0585509	0.616212	1.00466	0.986573	1.02307
		Simple mode				0.56213	1.0178	0.959273	1.07991
		Weighted mode				0.712023	1.01091	0.954642	1.0705
	Alzheimer's disease	MR Egger	-8.05289e-06	0.993078	0.102807	0.61461	0.998777	0.994048	1.00353
		Weighted median				0.337036	0.998468	0.995347	1.0016
		IVW			0.117311	0.28859	0.998758	0.996469	1.00105
		Simple mode				0.54038	0.998012	0.991703	1.00436
		Weighted mode				0.612962	0.998615	0.993289	1.00397
	Parkinson's disease	MR Egger	0.00887959	0.306063	0.341628	0.402728	0.981604	0.94009	1.02495
		Weighted median				0.748785	1.00528	0.973399	1.0382
		IVW			0.338752	0.929299	1.001	0.979179	1.0233
		Simple mode				0.5738	1.02374	0.943742	1.11052
		Weighted mode				0.857996	1.0068	0.935029	1.08408
MR, mendelian randomization; ADHD, Attention deficit hyperactivity disorder; IVW, Inverse variance weighted; OR, Odds Ratio
