# Supplementary material for: Causal effects of mental disorders on stroke subtypes: A proteome-wide Mendelian randomization and mediation analysis
Source: Medicine (Baltimore). 2026 Jun 5;105(23):e49108. doi: 10.1097/MD.0000000000049108 (PMC13246131; doi:10.1097/MD.0000000000049108)
Supplement: Supplementary file 6 [file medi-105-e49108-s007.xlsx]

## Sheet: Sheet1
Supplementary Table 9 The MR results of stroke on mental disorders in validation cohort
Exposure	Outcome	Methods	Egger_intercept	MR-Egger_pval	Q_pval	pval	OR	OR_lci95	OR_uci95
Any stroke	Schizophrenia	MR Egger	0.00134197	0.512159	0.0730608	0.514141	0.980027	0.922844	1.04075
		Weighted median				0.8284	0.997369	0.973895	1.02141
		IVW			0.0803549	0.92453	0.999111	0.980902	1.01766
		Simple mode				0.830313	0.994202	0.942999	1.04819
		Weighted mode				0.807772	0.994202	0.948965	1.0416
	Bipolar disorder	MR Egger	0.0228166	0.526691	0.807428	0.183284	0.484147	0.169093	1.38621
		Weighted median				0.309988	0.786397	0.494506	1.25058
		IVW			0.823433	0.0165647498612649*	0.670379	0.483347	0.929784
		Simple mode				0.920084	0.944002	0.308117	2.89221
		Weighted mode				0.93252	0.9558	0.337596	2.70606
	Major depression disorder	MR Egger	-0.00124197	0.701786	0.183323	0.553507	1.02907	0.936693	1.13055
		Weighted median				0.550905	1.01241	0.972202	1.05427
		IVW			0.207313	0.455969	1.01115	0.982102	1.04105
		Simple mode				0.689246	1.01936	0.928473	1.11915
		Weighted mode				0.742137	1.01652	0.922529	1.12009
	Autism spectrum disorder	MR Egger	0.00170373	0.423955	0.0943764	0.598948	0.983225	0.92356	1.04674
		Weighted median				0.327573	1.01258	0.987553	1.03824
		IVW			0.0989404	0.42833	1.00767	0.988794	1.02691
		Simple mode				0.409483	1.02392	0.968487	1.08252
		Weighted mode				0.304811	1.02806	0.975707	1.08322
	ADHD	MR Egger	0.00254919	0.395454	0.668382	0.291304	0.953151	0.872794	1.04091
		Weighted median				0.633217	0.990725	0.953526	1.02938
		IVW			0.677194	0.409302	0.988818	0.962756	1.01559
		Simple mode				0.921484	0.995804	0.916338	1.08216
		Weighted mode				0.856313	0.992538	0.915658	1.07587
	Alzheimer's disease	MR Egger	-0.00422487	0.702232	0.0784367	0.794234	1.04513	0.751707	1.45308
		Weighted median				0.933975	0.99441	0.87089	1.13545
		IVW			0.092057	0.742287	0.982868	0.886672	1.0895
		Simple mode				0.844373	0.969467	0.712686	1.31877
		Weighted mode				0.836367	0.969467	0.723646	1.29879
	Parkinson's disease	MR Egger	-0.0757574	0.22358	0.391945	0.290592	2.70858	0.4906	14.9539
		Weighted median				0.869917	0.954952	0.550039	1.65794
		IVW			0.322443	0.533317	0.874132	0.57248	1.33473
		Simple mode				0.703852	1.18336	0.51217	2.73414
		Weighted mode				0.869402	1.06402	0.51977	2.17816
Any ischemic stroke	Schizophrenia	MR Egger	0.000610724	0.77481	0.004905	0.664324	0.987269	0.932148	1.04565
		Weighted median				0.352779	0.988483	0.964622	1.01293
		IVW			0.00635101	0.626517	0.995116	0.975686	1.01493
		Simple mode				0.613551	0.98565	0.93227	1.04209
		Weighted mode				0.588801	0.986535	0.939572	1.03585
	Bipolar disorder	MR Egger	-0.0293012	0.416413	0.197434	0.81577	0.889123	0.332749	2.37578
		Weighted median				0.195905	0.74657	0.479413	1.1626
		IVW			0.205356	0.00275692380417357*	0.603685	0.433811	0.840078
		Simple mode				0.617932	0.763305	0.265998	2.19038
		Weighted mode				0.575105	0.750514	0.277109	2.03267
	Major depression disorder	MR Egger	0.000264158	0.929023	0.205365	0.889414	0.994278	0.917443	1.07755
		Weighted median				0.917252	0.998079	0.962521	1.03495
		IVW			0.23594	0.868403	0.997722	0.971165	1.025
		Simple mode				0.58867	1.02437	0.939346	1.11709
		Weighted mode				0.64826	1.02047	0.935916	1.11267
	Autism spectrum disorder	MR Egger	-0.000831643	0.656263	0.231012	0.544037	1.01586	0.96591	1.06839
		Weighted median				0.443315	1.00967	0.985125	1.03483
		IVW			0.257293	0.574355	1.00491	0.987871	1.02225
		Simple mode				0.490882	1.0204	0.9639	1.08021
		Weighted mode				0.479781	1.0204	0.965288	1.07866
	ADHD	MR Egger	-7.60545e-06	0.997815	0.647098	0.82105	1.00875	0.935833	1.08735
		Weighted median				0.727663	0.993451	0.957381	1.03088
		IVW			0.687477	0.510838	1.00865	0.983081	1.03489
		Simple mode				0.672059	0.982613	0.906471	1.06515
		Weighted mode				0.625846	0.981506	0.911041	1.05742
	Alzheimer's disease	MR Egger	-0.00696336	0.512331	0.0897031	0.348518	1.15471	0.857737	1.5545
		Weighted median				0.944694	1.00433	0.888797	1.13489
		IVW			0.0985953	0.311372	1.05009	0.955278	1.15431
		Simple mode				0.934163	0.988389	0.750421	1.30182
		Weighted mode				0.933728	0.988389	0.751784	1.29946
	Parkinson's disease	MR Egger	0.00610031	0.900204	0.830483	0.634738	0.734998	0.215387	2.50815
		Weighted median				0.157632	0.735746	0.480701	1.12611
		IVW			0.887111	0.158083	0.794621	0.577467	1.09343
		Simple mode				0.155194	0.588523	0.299401	1.15684
		Weighted mode				0.144886	0.617815	0.340122	1.12223
Large-artery atherosclerosis stroke	Schizophrenia	MR Egger	0.00139822	0.550985	0.017001	0.751191	0.997224	0.98037	1.01437
		Weighted median				0.0804879	1.00943	0.998862	1.0201
		IVW			0.0197409	0.69824	1.00172	0.993069	1.01044
		Simple mode				0.217611	1.01729	0.99043	1.04487
		Weighted mode				0.151992	1.01804	0.993967	1.0427
	Bipolar disorder	MR Egger	0.0381776	0.391619	0.997239	0.124275	0.79205	0.593127	1.05769
		Weighted median				0.0685546	0.835672	0.688869	1.01376
		IVW			0.997043	0.100512	0.88469	0.764349	1.02398
		Simple mode				0.174331	0.760294	0.516505	1.11915
		Weighted mode				0.157611	0.774495	0.547893	1.09482
	Major depression disorder	MR Egger	0.00459929	0.181729	0.352625	0.0421996	0.973476	0.949538	0.998018
		Weighted median				0.173966	0.988305	0.971686	1.00521
		IVW			0.312288	0.0631322	0.988271	0.976048	1.00065
		Simple mode				0.583872	0.989374	0.952623	1.02754
		Weighted mode				0.643236	0.991839	0.95834	1.02651
	Autism spectrum disorder	MR Egger	0.000596988	0.791188	0.999969	0.568057	1.00454	0.989229	1.02009
		Weighted median				0.429711	1.00459	0.993235	1.01608
		IVW			0.999983	0.133811	1.00632	0.998066	1.01464
		Simple mode				0.900245	1.00121	0.982626	1.02015
		Weighted mode				0.819476	1.00221	0.983542	1.02124
	ADHD	MR Egger	0.00483203	0.130212	0.655076	0.381029	0.989676	0.967252	1.01262
		Weighted median				0.128677	1.01301	0.996258	1.03005
		IVW			0.584858	0.387199	1.0052	0.993451	1.01709
		Simple mode				0.252192	1.02079	0.986034	1.05677
		Weighted mode				0.285003	1.01877	0.985135	1.05356
	Alzheimer's disease	MR Egger	0.0120244	0.272339	0.168948	0.925834	1.00375	0.928194	1.08546
		Weighted median				0.517795	1.0192	0.962114	1.07968
		IVW			0.158112	0.0502183	1.04243	0.99996	1.08671
		Simple mode				0.899044	1.00815	0.890189	1.14174
		Weighted mode				0.787966	1.01305	0.922412	1.11259
	Parkinson's disease	MR Egger	-0.0444389	0.29403	0.463288	0.142593	1.31557	0.965685	1.79221
		Weighted median				0.488066	1.08692	0.858768	1.37569
		IVW			0.423333	0.165377	1.12668	0.951942	1.3335
		Simple mode				0.820884	1.04905	0.705448	1.56002
		Weighted mode				0.903772	1.0267	0.681672	1.54636
Cardioembolic stroke	Schizophrenia	MR Egger	0.000748103	0.619059	0.826785	0.538831	0.993699	0.974092	1.0137
		Weighted median				0.941886	0.999523	0.986776	1.01243
		IVW			0.850311	0.700626	0.998241	0.989323	1.00724
		Simple mode				0.607614	1.00628	0.982763	1.03036
		Weighted mode				0.876475	1.00152	0.982652	1.02075
	Bipolar disorder	MR Egger	-0.0177646	0.55228	0.675123	0.459597	1.16473	0.781308	1.73631
		Weighted median				0.985066	0.997545	0.771205	1.29031
		IVW			0.702972	0.642725	1.04563	0.865965	1.26258
		Simple mode				0.959006	1.01328	0.615026	1.66942
		Weighted mode				0.897578	0.968176	0.593917	1.57827
	Major depression disorder	MR Egger	0.00403281	0.0912076	0.725103	0.0959065	0.974264	0.94567	1.00372
		Weighted median				0.751986	0.99663	0.975981	1.01772
		IVW			0.62338	0.693531	0.997116	0.982892	1.01154
		Simple mode				0.715201	0.992333	0.95248	1.03385
		Weighted mode				0.656917	0.992333	0.959491	1.0263
	Autism spectrum disorder	MR Egger	0.00262927	0.0987972	0.718267	0.223547	0.986686	0.966035	1.00778
		Weighted median				0.639425	1.00328	0.989634	1.01711
		IVW			0.621198	0.569418	1.00286	0.993043	1.01277
		Simple mode				0.672726	1.00625	0.977842	1.03548
		Weighted mode				0.809307	1.00345	0.97602	1.03164
	ADHD	MR Egger	0.00457437	0.0844989	0.199008	0.340164	0.983741	0.951634	1.01693
		Weighted median				0.158232	1.01629	0.993732	1.03937
		IVW			0.128456	0.232161	1.01009	0.993592	1.02686
		Simple mode				0.099483	1.04038	0.993832	1.0891
		Weighted mode				0.210194	1.02079	0.989078	1.05352
	Alzheimer's disease	MR Egger	-0.0101628	0.228395	0.350251	0.456053	1.04339	0.934625	1.16481
		Weighted median				0.281274	0.957906	0.885823	1.03585
		IVW			0.323096	0.476093	0.981379	0.931931	1.03345
		Simple mode				0.754276	0.977385	0.848136	1.12633
		Weighted mode				0.411368	0.957656	0.865062	1.06016
	Parkinson's disease	MR Egger	-0.0123705	0.956245	0.0577522	0.922018	0.840789	0.0389291	18.1593
		Weighted median				0.397027	0.826697	0.532192	1.28417
		IVW			0.126378	0.266339	0.764321	0.47583	1.22772
		Simple mode				0.990675	0.995361	0.485276	2.04161
		Weighted mode				0.852847	0.938221	0.505319	1.74198
Small vessel stroke	Schizophrenia	MR Egger	0.00167353	0.345821	0.917343	0.532474	0.994489	0.977586	1.01169
		Weighted median				0.491319	0.996118	0.985144	1.00721
		IVW			0.914711	0.672454	1.0018	0.993483	1.01019
		Simple mode				0.527361	0.992838	0.971206	1.01495
		Weighted mode				0.514752	0.992838	0.971848	1.01428
	Bipolar disorder	MR Egger	0.0230124	0.560597	0.169017	0.530082	0.886428	0.610999	1.28601
		Weighted median				0.554459	1.07325	0.848979	1.35677
		IVW			0.188781	0.801664	0.977345	0.817323	1.1687
		Simple mode				0.50127	1.19315	0.71729	1.98471
		Weighted mode				0.512396	1.18426	0.718043	1.9532
	Major depression disorder	MR Egger	0.0048203	0.164919	0.963761	0.0643757	0.968821	0.938178	1.00047
		Weighted median				0.298176	0.98941	0.969761	1.00946
		IVW			0.938945	0.147127	0.989258	0.974919	1.00381
		Simple mode				0.666466	0.990668	0.94976	1.03334
		Weighted mode				0.607117	0.989876	0.952647	1.02856
	Autism spectrum disorder	MR Egger	0.00241725	0.200178	0.606974	0.950087	0.999417	0.981491	1.01767
		Weighted median				0.0342816	1.01343	1.00099	1.02602
		IVW			0.567049	0.0259854862647297*	1.01005	1.0012	1.01897
		Simple mode				0.202177	1.01715	0.991481	1.04348
		Weighted mode				0.22824	1.01615	0.99054	1.04241
	ADHD	MR Egger	0.000143328	0.966653	0.108464	0.836587	1.00355	0.970632	1.03758
		Weighted median				0.677585	0.995682	0.975574	1.0162
		IVW			0.133609	0.60855	1.00418	0.988286	1.02032
		Simple mode				0.874137	1.00336	0.962953	1.04545
		Weighted mode				0.915813	1.00205	0.965052	1.04046
	Alzheimer's disease	MR Egger	-0.0153017	0.250123	0.0772485	0.399029	1.06077	0.926948	1.21391
		Weighted median				0.124532	0.947227	0.883913	1.01508
		IVW			0.0660316	0.630177	0.985881	0.930434	1.04463
		Simple mode				0.221758	0.918055	0.802937	1.04968
		Weighted mode				0.194431	0.919784	0.813199	1.04034
	Parkinson's disease	MR Egger	0.0515342	0.775737	0.121056	0.74113	0.808586	0.307431	2.12669
		Weighted median				0.975446	0.993626	0.661251	1.49307
		IVW			0.255583	0.765909	0.943911	0.645503	1.38027
		Simple mode				0.738701	1.12125	0.624085	2.01447
		Weighted mode				0.779694	1.10361	0.602673	2.02092
Hemorrhage Stroke	Schizophrenia	MR Egger	0.00141002	0.166341	0.287319	0.154098	0.996391	0.9915	1.00131
		Weighted median				0.505027	0.99874	0.995043	1.00245
		IVW			0.259393	0.630935	0.999352	0.996712	1.002
		Simple mode				0.812356	0.998752	0.988547	1.00906
		Weighted mode				0.664189	0.997998	0.989048	1.00703
	Bipolar disorder	MR Egger	0.038771	0.0981694	0.00727942	0.318382	0.943378	0.841897	1.05709
		Weighted median				0.78583	0.990047	0.921129	1.06412
		IVW			0.00449493	0.399895	1.02554	0.967052	1.08757
		Simple mode				0.699323	0.959752	0.77971	1.18137
		Weighted mode				0.688932	0.959752	0.78543	1.17277
	Major depression disorder	MR Egger	0.000153227	0.934662	0.199632	0.536966	1.00305	0.99344	1.01276
		Weighted median				0.734175	1.00106	0.994966	1.00719
		IVW			0.222441	0.133487	1.00341	0.998958	1.00788
		Simple mode				0.977838	1.00023	0.98438	1.01633
		Weighted mode				0.87781	1.00114	0.986758	1.01573
	Autism spectrum disorder	MR Egger	-0.00253875	0.649664	0.447104	0.262114	1.01712	0.987685	1.04742
		Weighted median				0.225737	1.013	0.992049	1.0344
		IVW			0.476746	0.131735	1.01107	0.996699	1.02565
		Simple mode				0.482146	0.982201	0.934527	1.03231
		Weighted mode				0.208782	1.02796	0.985173	1.0726
	ADHD	MR Egger	0.00222263	0.225234	0.0817094	0.111703	0.992735	0.983963	1.00158
		Weighted median				0.44046	0.997467	0.991061	1.00391
		IVW			0.0740034	0.282201	0.997396	0.992667	1.00215
		Simple mode				0.969265	1.00032	0.984253	1.01665
		Weighted mode				0.621172	0.996514	0.982863	1.01035
	Alzheimer's disease	MR Egger	-0.00468733	0.448377	0.190221	0.215764	1.02094	0.988295	1.05466
		Weighted median				0.0312656	1.02356	1.0021	1.04548
		IVW			0.19908	0.226277	1.00969	0.994039	1.02559
		Simple mode				0.0818368	1.04512	0.995183	1.09756
		Weighted mode				0.120931	1.03848	0.99069	1.08857
	Parkinson's disease	MR Egger	-0.0384952	0.566687	0.535724	0.554676	0.935134	0.766973	1.14016
		Weighted median				0.327104	0.9283	0.799948	1.07724
		IVW			0.628106	0.0353725620195739*	0.886428	0.792267	0.991779
		Simple mode				0.583599	0.939317	0.764397	1.15426
		Weighted mode				0.57866	0.946339	0.791165	1.13195
MR, mendelian randomization; ADHD, Attention deficit hyperactivity disorder; IVW, Inverse variance weighted; OR, Odds Ratio
