# Supplementary material for: Causal effects of mental disorders on stroke subtypes: A proteome-wide Mendelian randomization and mediation analysis
Source: Medicine (Baltimore). 2026 Jun 5;105(23):e49108. doi: 10.1097/MD.0000000000049108 (PMC13246131; doi:10.1097/MD.0000000000049108)
Supplement: Supplementary file 7 [file medi-105-e49108-s009.xlsx]

## Sheet: Sheet1
Supplementary Table 10 The MRlap corrected results
Exposure	Outcome	LDSC.gcov	LDSC.gcov_se	LDSC.rg	LDSC.int_crosstrait	LDSC.int_crosstrait_se	beta_MRlap	se_MRlap	p_MRlap
ADHD (Discovery)	AS	0.010623	0.00292929	0.193703	0.0340462	0.0056	0.0743307	0.0350845	0.0341227078171614*
	AIS	0.00951287	0.00292528	0.169808	0.0353737	0.0057	0.0722421	0.0279457	0.009735274*
	LAS	0.0128294	0.00499606	1.0943	0.0338689	0.006	0.118	0.0538887	0.0285458723603244*
ADHD (Validation)	AS	0.0173126	0.00287249	0.285918	0.00404904	0.0052	0.0627027	0.0307109	0.0411805151029207*
	AIS	0.0156694	0.00290431	0.253329	0.0036628	0.0054	0.0632333	0.0253819	0.0127286327677616*
	LAS	0.0172469	0.0043936	1.33238	0.00158614	0.0053	0.142851	0.0483337	0.00312141398146926*
AD (Discovery)	CES	-0.000651423	0.00118063	-0.0561525	0.00832298	0.0044	-0.0311803	0.0271988	0.251635
AD (Validation)		-0.00979514	0.00290512	-0.338306	0.0300195	0.0044	-0.0120551	0.00961232	0.209793
SVS	ASD (Discovery)	-0.00948862	0.00424143	-0.303742	0.0232192	0.0052	0.374131	70443.4	0.999996
	ASD (Validation)	-0.0013291	0.0041662	-0.0445831	0.00373343	0.0053	0.10783	114.736	0.99925
