# Supplementary material for: Causal effects of mental disorders on stroke subtypes: A proteome-wide Mendelian randomization and mediation analysis
Source: Medicine (Baltimore). 2026 Jun 5;105(23):e49108. doi: 10.1097/MD.0000000000049108 (PMC13246131; doi:10.1097/MD.0000000000049108)
Supplement: Supplementary file 8 [file medi-105-e49108-s012.xlsx]

## Sheet: Sheet1
Supplementary Table 11 The significant MR results of plasma protein on AIS and LAS
Outcome	Protein	beta	se	pval	Q_pval	pval_fdr
AIS	RBBP9	0.292296	0.0936777	0.00180709	0.589847	0.00903543
	APRT	-0.172144	0.0622012	0.00564819	0.647205	0.0282409
	CD300E	0.263317	0.123199	0.0325718	0.346639	0.0325718
	GCNT4	0.27265	0.117086	0.019879	0.346672	0.019879
	PDXK	-0.163783	0.0610441	0.00729611	0.845073	0.0364806
	MRPL55	-0.313387	0.11462	0.00625416	0.948137	0.00625416
	QDPR	-0.0799368	0.0334985	0.0170197	0.233592	0.0417351
	RHOD	-0.174822	0.0846739	0.0389563	0.996168	0.0389563
	RHOG	0.322774	0.131115	0.0138258	0.951163	0.0138258
	TARBP2	0.30788	0.141992	0.0301364	0.814701	0.0301364
	TESC	0.103903	0.0330665	0.00167665	0.658113	0.00838323
	TMOD2	-0.257438	0.0891362	0.00387521	0.289298	0.019376
	SERPINA10	0.0514237	0.0193763	0.00795553	0.933677	0.0397776
	LTBP4	0.132939	0.048349	0.00596743	0.214818	0.0149186
	PIAS3	0.281503	0.0733785	0.000124896	0.79313	0.000624482
	FGF19	-0.114617	0.0337722	0.000689237	0.586387	0.00344619
	RAP1GAP	0.295707	0.110858	0.00764332	0.374004	0.0382166
	FLT3LG	0.137922	0.0596952	0.0208638	0.185516	0.0347731
	EIF2AK4	0.189044	0.0668069	0.00465911	0.69876	0.0232955
	SCGN	-0.141451	0.0515791	0.00609905	0.134231	0.0304953
	KNG1	0.0672202	0.0202494	0.000901419	0.584352	0.00676064
	EPHB4	-0.0973839	0.0321859	0.00248087	0.00793674	0.00310109
	FLT4	-0.0713331	0.0203719	0.000462562	0.0695131	0.00231281
	NME4	0.18084	0.0545892	0.000923882	0.685282	0.00461941
	MAGOHB	0.204568	0.0781659	0.008868	0.827767	0.04434
	CLPP	0.206373	0.0683055	0.00251678	0.669258	0.0125839
	UCHL5	-0.287999	0.102428	0.00492757	0.331224	0.0246378
	EGFL6	0.128088	0.048453	0.00820398	7.48577e-05	0.0410199
	SH3BGRL3	-0.122291	0.039472	0.00194723	0.125999	0.00486809
	PSME2	0.162693	0.0600034	0.00670001	0.34192	0.01675
	CRNN	-0.163662	0.0592855	0.00577009	0.59493	0.0288505
	MLF1	0.0857541	0.0306022	0.00507527	0.117348	0.0253764
	GCLM	0.231886	0.0874107	0.00798194	0.862283	0.0399097
	ARL15	0.19018	0.0513746	0.000214049	0.873564	0.00107025
	CDH1	-0.244229	0.087214	0.0051049	0.00125103	0.0255245
	TG	0.123103	0.0479746	0.0102881	0.347684	0.0152353
	MRPL2	0.214603	0.0812346	0.0082475	0.932111	0.0412375
	NDUFA5	-0.295313	0.101117	0.00349451	0.603131	0.0174726
	NUDT1	0.32583	0.0977238	0.000855473	0.842405	0.00427737
	LZIC	0.22779	0.0779028	0.00345533	0.909119	0.0172767
	F11	0.0713871	0.0225837	0.00157225	0.254855	0.00499937
	HSPD1	0.301642	0.112924	0.00755825	0.303013	0.0377913
	AIMP1	0.1955	0.0655809	0.00287261	0.201756	0.0143631
	MET	-0.125461	0.0292116	1.75e-05	0.0178169	2.91e-05
	PROC	-0.0695243	0.0256359	0.00668807	0.452874	0.0172892
	VCAM1	0.175018	0.0643454	0.00652854	7.81364e-06	0.0163213
	LYN	-0.570106	0.153933	0.00021256	0.321982	0.00127536
	SELE	-0.0555204	0.0205548	0.00691108	0.533427	0.0115185
	AGT	0.129804	0.0445593	0.00357904	0.22144	0.00894759
	FGFR2	0.263128	0.0870756	0.00251245	0.469685	0.0125622
	CXCL10	0.340679	0.11019	0.0019899	1.58477e-05	0.00994952
	KLKB1	0.0509581	0.0203903	0.0124499	0.602039	0.0230702
	IGF1R	-0.154542	0.0448157	0.000563958	0.0127631	0.00093993
	L1CAM	-0.0998145	0.0407218	0.0142406	0.0129656	0.0178008
	CHST15	-0.102628	0.0344399	0.00288315	0.00530135	0.00360393
	MMP12	-0.121261	0.0301811	5.88e-05	0.00308072	9.79e-05
	ITIH4	0.143323	0.051517	0.00540154	0.666417	0.0270077
	LGALS8	-0.294215	0.0534258	3.65e-08	0.392039	1e-07
	AMH	0.0925423	0.0325665	0.00448821	0.732172	0.0224411
	LILRB1	-0.0713089	0.0250186	0.00436867	0.8954	0.0150472
	JAG1	-0.142458	0.0476682	0.00280317	0.0159818	0.0140158
	CD200	-0.19701	0.0658358	0.00276756	0.0157278	0.00345946
	PRKCG	0.20845	0.0740319	0.00486747	0.797056	0.0243374
	THSD1	-0.0661734	0.0183954	0.000321562	0.375978	0.000803906
	C1GALT1C1	0.107591	0.035154	0.00220911	0.0279758	0.00276138
	LIFR	-0.0774575	0.0301568	0.0102141	0.0557633	0.0127677
	ATAD1	0.140148	0.0523761	0.00745513	0.594654	0.0372756
	GALNT1	0.16316	0.0495757	0.000997875	0.852386	0.00498937
	LMAN2	0.133785	0.0435542	0.00212843	0.516587	0.0212843
	NDUFV2	0.250211	0.0882173	0.00456391	0.835872	0.0228195
	HERC4	0.186687	0.0685852	0.00648931	0.257349	0.0324465
	TPST2	0.146985	0.0473337	0.00190084	0.00886645	0.00950422
	STOM	0.161588	0.0535777	0.00256162	0.635498	0.0128081
	DPEP2	-0.0737174	0.0279807	0.00842416	0.0330533	0.0105302
	ISM1	0.276705	0.106083	0.0090971	0.642507	0.0420926
	VCL	-0.251092	0.10291	0.0146905	0.0624812	0.044098
	LCT	-0.059813	0.022744	0.00854259	0.00174179	0.042713
	TAGLN2	0.145043	0.0624778	0.0202597	0.468848	0.0265612
	ABO	0.0498885	0.0180657	0.00575352	0.486054	0.0154241
	TACO1	0.363675	0.103978	0.000469455	0.479607	0.00234728
	B3GNT8	-0.0627461	0.0229751	0.00631326	0.286312	0.0315663
	TAC1	0.131521	0.051695	0.0109534	8.35997e-05	0.0487894
	IL2RB	0.135816	0.0485109	0.00511512	1.35618e-06	0.0127878
	LST1	-0.255902	0.0792074	0.00123451	0.624012	0.00617256
	IGSF3	-0.17466	0.0724219	0.0158785	0.0023527	0.0198482
	DHFR	0.0714178	0.0274162	0.00918874	0.711811	0.0459437
	VAV3	0.198826	0.0725847	0.00615844	0.702917	0.0307922
	THOC1	0.162437	0.0685022	0.017727	0.62984	0.048752
LAS	ACRV1	0.524666	0.194963	0.00712147	0.87705	0.0427288
	SCGB1A1	-0.26727	0.0888135	0.00261811	0.638722	0.00951761
	B4GALT6	-0.15805	0.0747978	0.0345983	0.010732	0.0432479
	REG4	-0.426789	0.136412	0.00175596	0.596313	0.00438989
	MRPL55	-0.774096	0.284875	0.00658136	0.375203	0.00658136
	UROS	0.40423	0.127723	0.00155143	0.518213	0.00775717
	TMOD2	-0.5025	0.207407	0.0154026	0.72512	0.0385065
	POLI	-0.508058	0.161254	0.00162902	0.530193	0.00814511
	ACBD7	-0.536448	0.179626	0.00282218	0.746396	0.0141109
	SEPHS1	-0.889502	0.325392	0.00626399	0.512803	0.0313199
	SKIL	-0.388085	0.143302	0.00676565	0.613088	0.0338282
	CRADD	0.562471	0.196456	0.00419526	0.595924	0.0209763
	EPHB4	-0.200018	0.0609141	0.00102485	0.403708	0.00256213
	FBLN5	-0.303353	0.117172	0.00962658	0.84891	0.0481329
	LRP10	0.372244	0.139702	0.00770907	0.0950328	0.0385453
	GDI1	0.524315	0.200507	0.00892405	0.989427	0.0446202
	GUK1	0.249496	0.111645	0.0254348	0.300426	0.0317935
	KREMEN1	-0.191529	0.0807741	0.017732	0.0849521	0.0443299
	BCL2L11	-0.550682	0.213428	0.00987495	0.39154	0.0493748
	SNX5	-0.397898	0.130222	0.00224667	0.732528	0.0112333
	ALDH2	0.403508	0.141912	0.00446396	0.746676	0.0111599
	CDH1	-0.49767	0.134902	0.000225041	0.224007	0.0011252
	GSTM4	0.10054	0.0434293	0.0206115	0.179495	0.0366758
	RBP5	0.317782	0.121176	0.00872896	0.196117	0.0436448
	POR	-0.456135	0.123302	0.000216157	0.306661	0.00108079
	MET	-0.190713	0.0588949	0.00120293	0.326861	0.00300732
	RARRES2	0.356832	0.0933696	0.000132527	0.707645	0.000662633
	FCGR2B	0.164609	0.0528686	0.00184855	0.505509	0.00924276
	IBSP	-0.315595	0.110375	0.00424576	0.582956	0.0212288
	EPHA1	-0.187298	0.0626455	0.0027915	0.632317	0.0139575
	CDC42BPB	-0.432337	0.16723	0.00972979	0.967572	0.0486489
	CST5	-0.109913	0.0513634	0.0323621	0.407488	0.0404526
	SKP1	0.386678	0.130544	0.00305594	0.391229	0.0152797
	PLAU	-0.167904	0.06226	0.00700058	0.899306	0.0350029
	IGF1R	-0.226262	0.0822843	0.00596382	0.28578	0.0099397
	RBM39	0.6001	0.215724	0.00540595	0.939465	0.0270298
	MMP12	-0.270318	0.0720079	0.000174026	0.00364669	0.000290043
	GPC3	-0.269448	0.1258	0.0322039	0.212594	0.0402549
	LGALS8	-0.424754	0.177553	0.0167449	0.0310961	0.0279081
	CD300C	0.146832	0.0642848	0.0223663	0.0333291	0.0372771
	CD55	-0.187495	0.0713509	0.00859419	0.309206	0.0286642
	LILRB1	-0.145213	0.0587795	0.0134934	0.727155	0.0307327
	CD200	-0.355201	0.126825	0.00509882	0.288382	0.00849803
	SEMA6B	0.262823	0.101008	0.00926794	0.0396929	0.0375714
	SET	-0.399967	0.142508	0.00500628	0.809293	0.0250314
	KLRC1	0.735483	0.289883	0.0111751	0.143899	0.0279378
	IFNL3	0.525618	0.166567	0.00160166	0.344313	0.0080083
	C1GALT1C1	0.186229	0.0671941	0.00557984	0.555931	0.0069748
	OBP2A	0.769247	0.336689	0.0223281	0.983226	0.0372135
	IGFALS	-0.2031	0.0841986	0.0158586	0.209317	0.0396465
	UBC	0.44586	0.171676	0.00940151	0.294154	0.0470076
	CLEC6A	0.622098	0.203386	0.0022229	0.912007	0.0101858
	KCNIP4	-0.396631	0.142231	0.00529305	0.572226	0.0264652
	MRPL52	-0.412323	0.154578	0.00764371	0.671684	0.0382185
	ISCU	0.626826	0.264029	0.0175928	0.902312	0.0439821
	CHST11	-0.182379	0.07044	0.00962175	0.85462	0.0481087
	S100A7	0.102544	0.0463863	0.0270597	0.795833	0.0449702
	EFEMP1	-0.377684	0.13245	0.00435114	0.220828	0.0217557
	CD200R1L	-0.678415	0.256891	0.00826947	0.5767	0.0413474
	LCT	-0.15802	0.0482322	0.001052	0.0793858	0.00525998
	ITIH2	0.228913	0.0689506	0.000900324	0.352184	0.00450162
	LAMC2	0.279209	0.0794494	0.000440911	0.859352	0.00220456
	NFKB1	-0.477623	0.184394	0.00959104	0.676495	0.0428839
