# Supplementary material for: Causal effects of mental disorders on stroke subtypes: A proteome-wide Mendelian randomization and mediation analysis
Source: Medicine (Baltimore). 2026 Jun 5;105(23):e49108. doi: 10.1097/MD.0000000000049108 (PMC13246131; doi:10.1097/MD.0000000000049108)
Supplement: Supplementary file 9 [file medi-105-e49108-s013.xlsx]

## Sheet: Sheet1
Supplementary Table 12 The results of co-localization analysis of potential mediators of IS
Outcome	Protein	PP.H0.abf	PP.H1.abf	PP.H2.abf	PP.H3.abf	PP.H4.abf
AIS	SH3BGRL3	1.51963e-222	6.44734e-223	0.323602	0.136755	0.539643
	PSME2	1.71729e-65	9.71807e-66	0.626325	0.354416	0.0192591
	CRNN	2.9406e-52	1.87486e-53	0.860389	0.0547717	0.0848389
	MLF1	2.70915e-281	2.37726e-282	0.91098	0.0799289	0.00909114
	GCLM	8.8149e-20	1.04067e-20	0.875005	0.103279	0.0217158
	ARL15	1.71134e-59	3.22223e-60	0.8024	0.151035	0.0465653
	CDH1	4.90421e-75	6.18439e-76	0.846075	0.106646	0.0472791
	TG	7.01214e-58	1.18288e-58	0.53306	0.0895449	0.377396
	MRPL2	0.000838449	8.64042e-05	0.901539	0.0929012	0.00463523
	NDUFA5	2.09213e-07	2.16169e-08	0.90213	0.0932078	0.00466151
	LZIC	9.99952e-15	1.03048e-15	0.902372	0.0929871	0.00464093
	KNG1	2.82627e-274	8.69461e-275	0.20108	0.0611215	0.737799
	F11	4.8505e-297	8.75856e-298	0.832507	0.150309	0.0171843
	HSPD1	0.660832	0.128121	0.173089	0.0335537	0.0044043
	AIMP1	7.48779e-20	1.37589e-20	0.821105	0.150851	0.0280443
	MET	6.81504e-224	5.7403e-222	1.21891e-05	2.67287e-05	0.999961
	PROC	2.57601e-302	7.65429e-303	0.379428	0.112234	0.508338
	VCAM1	3.29702e-08	4.85989e-09	0.867842	0.127918	0.00424044
	RBBP9	0.0974353	0.0166033	0.745427	0.127009	0.0135255
	APRT	1.17568e-71	4.15089e-72	0.518959	0.182927	0.298114
	CD300E	3.4536e-40	3.55902e-41	0.902381	0.092988	0.00463081
	GCNT4	1.44461e-85	1.48871e-86	0.90238	0.0929879	0.00463192
	PDXK	1.48473e-49	1.89228e-50	0.850314	0.108331	0.0413554
	MRPL55	5.43609e-36	4.67955e-37	0.846938	0.0728267	0.0802348
	LYN	0.00889939	0.00172539	0.819806	0.158931	0.0106382
	SELE	2.22822e-285	3.13681e-286	0.476367	0.0666044	0.457028
	FGFR2	0.00313308	0.000479592	0.859841	0.131614	0.0049326
	CXCL10	3.23648e-12	8.0276e-13	0.795998	0.197428	0.00657399
	KLKB1	5.45407e-297	9.92807e-298	0.796151	0.144865	0.058984
	LILRB1	6.04548e-304	9.70259e-305	0.856994	0.137536	0.00546944
	THSD1	4.96506e-300	8.18386e-300	0.375145	0.618341	0.0065134
	AGT	9.33981e-86	1.44275e-86	0.680017	0.104829	0.215154
	IGF1R	5.26357e-157	4.4335e-155	1.21891e-05	2.67287e-05	0.999961
	CHST15	2.2189e-188	1.86898e-186	1.21891e-05	2.67292e-05	0.999961
	MMP12	5.69029e-223	5.82743e-222	0.00109629	0.0102385	0.988665
	ITIH4	8.64147e-17	7.17345e-18	0.917339	0.0761436	0.00651767
	LGALS8	1.05978e-84	8.92649e-83	1.21891e-05	2.67274e-05	0.999961
	JAG1	5.04959e-65	4.25326e-63	1.23056e-05	3.65514e-05	0.999951
	CD200	3.23449e-76	2.72441e-74	1.21891e-05	2.67298e-05	0.999961
	PRKCG	2.43196e-10	3.7105e-11	0.86282	0.131637	0.00554229
	QDPR	1.05294e-271	1.37252e-272	0.865339	0.112776	0.0218848
	RHOD	1.84746e-34	8.97179e-32	0.00205487	0.997904	4.07416e-05
	RHOG	6.66919e-06	1.63502e-06	0.793155	0.194437	0.0123998
	TARBP2	3.18609e-05	6.44104e-06	0.822037	0.166172	0.0117524
	TESC	1.53298e-269	2.33323e-270	0.864045	0.131505	0.00445002
	TMOD2	8.04241e-09	1.07575e-09	0.784782	0.104862	0.110357
	SERPINA10	7.79349e-290	1.17228e-290	0.834624	0.125502	0.0398735
	LTBP4	9.77626e-17	1.45373e-17	0.866846	0.128896	0.00425791
	EIF2AK4	5.27888e-26	9.69997e-27	0.813394	0.149425	0.0371812
	LIFR	4.87399e-258	4.10535e-256	1.21891e-05	2.67287e-05	0.999961
	ATAD1	1.1489e-77	8.11879e-78	0.575996	0.407014	0.0169899
	GALNT1	1.7769e-14	2.04972e-15	0.892087	0.1029	0.00501274
	NDUFV2	2.36329e-19	2.43543e-20	0.902398	0.0929897	0.0046124
	HERC4	2.18672e-88	2.25346e-89	0.902352	0.0929849	0.00466335
	DPEP2	3.15446e-45	2.61858e-46	0.918478	0.0762393	0.00528301
	ISM1	0.000976326	0.000291613	0.761178	0.227342	0.010213
	ABO	6.09078e-299	8.36851e-300	0.854213	0.117337	0.0284496
	IGSF3	3.67966e-21	5.76203e-22	0.859362	0.134563	0.00607542
	DHFR	8.63246e-292	4.91587e-292	0.633525	0.360764	0.00571128
	THOC1	9.30945e-52	9.59363e-53	0.90235	0.0929848	0.0046649
	PIAS3	9.91487e-20	1.02175e-20	0.902339	0.0929836	0.00467785
	FGF19	2.62984e-179	3.31609e-180	0.839239	0.105769	0.0549928
	RAP1GAP	2.45998e-12	2.53507e-13	0.90247	0.0929972	0.00453289
	FLT3LG	1.72715e-31	3.1738e-32	0.813287	0.149412	0.037301
	SCGN	1.60039e-38	2.01815e-39	0.841651	0.106083	0.0522663
	EPHB4	5.26747e-220	4.43678e-218	1.21891e-05	2.67287e-05	0.999961
	FLT4	1.84477e-300	3.40384e-301	0.840539	0.155086	0.00437492
	NME4	1.10956e-85	1.26066e-86	0.89125	0.101254	0.00749653
	MAGOHB	0.5527	0.0457871	0.363702	0.0301223	0.00768902
	CLPP	8.55026e-11	2.55383e-11	0.763963	0.228176	0.00786155
	UCHL5	0.710601	0.107017	0.154979	0.0233359	0.00406769
	ACRV1	0.000558484	5.76168e-05	0.901723	0.0930229	0.00463764
	NUDT1	4.64126e-19	4.78293e-20	0.902339	0.0929836	0.0046772
	L1CAM	5.74217e-115	4.83662e-113	1.21891e-05	2.67287e-05	0.999961
	AMH	3.477e-124	4.69935e-125	0.865155	0.116912	0.0179324
	TPST2	1.00496e-77	8.46472e-76	1.21891e-05	2.67247e-05	0.999961
	STOM	2.34798e-17	7.00161e-18	0.767252	0.228788	0.00395963
	VCL	1.88062e-06	2.51551e-07	0.778015	0.103949	0.118033
	LCT	1.73782e-293	2.18464e-294	0.85972	0.108044	0.0322356
	TAGLN2	6.14223e-23	7.02583e-24	0.861996	0.0985606	0.0394429
	TACO1	0.82412	0.0629509	0.102658	0.00783914	0.00243277
	B3GNT8	7.30281e-268	9.22545e-269	0.882117	0.111429	0.00645354
	TAC1	1.01368e-74	2.47631e-75	0.787458	0.192348	0.0201938
	IL2RB	8.87572e-105	6.62528e-97	3.10185e-11	0.00131669	0.998683
	LMAN2	2.05132e-34	1.90463e-34	0.515266	0.478413	0.00632152
	LST1	0.172829	0.0335077	0.646737	0.125366	0.0215596
	VAV3	1.84444e-29	3.16779e-30	0.848893	0.14579	0.00531727
	C1GALT1C1	NA	NA	NA	NA	NA
	EGFL6	NA	NA	NA	NA	NA
LAS	POR	9.4785e-65	2.37055e-65	0.494159	0.123205	0.382636
	MET	6.28369e-220	3.93123e-220	0.112388	0.0694945	0.818118
	RARRES2	2.40714e-153	1.64217e-153	0.561161	0.382773	0.0560655
	FCGR2B	9.93563e-304	3.17467e-304	0.737525	0.23563	0.0268451
	IBSP	8.63366e-25	3.67567e-25	0.693458	0.295219	0.0113228
	EPHA1	5.37332e-249	1.16288e-249	0.74755	0.161693	0.0907578
	CST5	1.6862e-304	8.26303e-305	0.628552	0.307951	0.0634967
	PLAU	1.04621e-205	2.15804e-206	0.820593	0.169255	0.0101514
	IGF1R	4.85319e-153	3.03627e-153	0.112388	0.0694945	0.818118
	MMP12	9.53068e-224	6.94169e-222	0.000183618	0.0123864	0.98743
	LGALS8	9.77179e-81	6.11088e-81	0.112391	0.0694668	0.818142
	CD300C	2.30693e-265	2.32989e-265	0.494282	0.499196	0.00652211
	LILRB1	3.96741e-304	3.02036e-304	0.562412	0.42815	0.00943814
	CD200	2.98223e-72	1.86645e-72	0.112385	0.069519	0.818096
	SEMA6B	1.43994e-254	8.99002e-255	0.598395	0.373569	0.0280356
	KLRC1	1.19935e-23	2.37272e-24	0.823469	0.162897	0.013634
	IFNL3	1.77751e-17	1.46599e-17	0.529396	0.436584	0.0340202
	SCGB1A1	3.76267e-269	1.28601e-269	0.733049	0.250526	0.0164247
	B4GALT6	1.12362e-276	5.75396e-276	0.162875	0.834067	0.00305821
	REG4	5.13468e-41	1.36812e-41	0.623208	0.165841	0.210951
	MRPL55	3.09692e-36	8.628e-37	0.482497	0.13404	0.383463
	UROS	2.80636e-107	8.60435e-108	0.65067	0.199346	0.149983
	TMOD2	5.96265e-09	3.0293e-09	0.581837	0.295478	0.122685
	POLI	5.4322e-12	2.65983e-12	0.640545	0.313592	0.0458625
	ACBD7	2.01965e-14	4.01312e-15	0.822835	0.163487	0.0136777
	SEPHS1	0.0121176	0.0146801	0.435121	0.527125	0.0109559
	SKIL	7.62621e-14	5.06919e-14	0.483163	0.320966	0.19587
	ACRV1	0.000509601	0.000100918	0.822797	0.162929	0.0136637
	CRADD	0.0206108	0.0138006	0.563529	0.377305	0.0247544
	EPHB4	4.85678e-216	3.03852e-216	0.112388	0.0694945	0.818118
	FBLN5	1.25454e-42	2.50016e-43	0.822664	0.163935	0.0134016
	LRP10	6.99967e-19	2.66234e-19	0.709409	0.269804	0.0207872
	GDI1	0.411549	0.275566	0.177147	0.118598	0.0171402
	GUK1	2.28795e-102	1.73077e-102	0.208994	0.157465	0.633541
	KREMEN1	6.97047e-188	2.58198e-188	0.692585	0.256494	0.0509211
	BCL2L11	2.75681e-75	5.46184e-76	0.82317	0.163074	0.0137553
	CHST11	1.10105e-244	6.88929e-245	0.598746	0.374611	0.0266435
	SNX5	3.57483e-131	1.03464e-131	0.768737	0.222482	0.00878033
	ALDH2	1.01848e-13	1.13151e-13	0.427195	0.474508	0.0982978
	CDH1	1.12365e-75	4.61e-75	0.193853	0.795307	0.0108404
	GSTM4	5.18546e-298	4.02464e-298	0.544794	0.422804	0.0324025
	RBP5	2.31517e-76	2.07608e-76	0.523941	0.469826	0.00623331
	CDC42BPB	1.492e-28	2.95467e-29	0.823221	0.163012	0.0137667
	SKP1	1.68348e-70	7.11458e-71	0.674259	0.284909	0.0408315
	RBM39	1.80491e-10	7.62776e-11	0.675205	0.28531	0.0394855
	GPC3	1.39982e-45	2.47972e-44	0.04219	0.747165	0.210645
	CD55	3.29284e-239	6.91891e-239	0.318895	0.670048	0.0110571
	SET	0.0441392	0.0210571	0.623468	0.297419	0.0139168
	IGFALS	1.04499e-45	3.88265e-46	0.397857	0.147368	0.454776
	UBC	1.69167e-08	1.05827e-08	0.125375	0.0776348	0.796991
	CLEC6A	0.00397655	0.00293866	0.556963	0.41157	0.0245521
	KCNIP4	1.08132e-29	2.14139e-30	0.823289	0.163026	0.0136847
	MRPL52	2.33177e-33	4.61771e-34	0.823225	0.163013	0.0137614
	ISCU	0.242293	0.140014	0.38488	0.222402	0.0104108
	S100A7	1.6263e-297	9.64213e-298	0.620939	0.368136	0.0109242
	EFEMP1	4.14288e-57	3.27175e-57	0.532994	0.420874	0.0461321
	CD200R1L	3.88052e-50	1.18067e-50	0.698906	0.212558	0.0885356
	LCT	3.93599e-294	1.61464e-293	0.194718	0.798774	0.00650805
	ITIH2	0.34461	0.158295	0.334512	0.153647	0.00893643
	LAMC2	8.07646e-303	2.92616e-303	0.709338	0.256964	0.0336977
	NFKB1	1.67532e-29	1.56873e-30	0.898946	0.0841583	0.016896
	C1GALT1C1	NA	NA	NA	NA	NA
