# Supplementary material for: Causal effects of mental disorders on stroke subtypes: A proteome-wide Mendelian randomization and mediation analysis
Source: Medicine (Baltimore). 2026 Jun 5;105(23):e49108. doi: 10.1097/MD.0000000000049108 (PMC13246131; doi:10.1097/MD.0000000000049108)
Supplement: Supplementary file 10 [file medi-105-e49108-s015.xlsx]

## Sheet: Sheet1
Supplementary Table 13 The results of steiger filtering analysis of potential mediators on IS
Exposure	Outcome	Steiger_dir (all harmonized SNPs)
KNG1	AIS	TRUE
MET		TRUE
IGF1R		TRUE
CHST15		TRUE
MMP12		TRUE
LGALS8		TRUE
JAG1		TRUE
CD200		TRUE
LIFR		TRUE
EPHB4		TRUE
L1CAM		TRUE
TPST2		TRUE
IL2RB		TRUE
MET	LAS	TRUE
IGF1R		TRUE
MMP12		TRUE
LGALS8		TRUE
CD200		TRUE
EPHB4		TRUE
UBC		TRUE
