# Supplementary material for: Causal effects of mental disorders on stroke subtypes: A proteome-wide Mendelian randomization and mediation analysis
Source: Medicine (Baltimore). 2026 Jun 5;105(23):e49108. doi: 10.1097/MD.0000000000049108 (PMC13246131; doi:10.1097/MD.0000000000049108)
Supplement: Supplementary file 11 [file medi-105-e49108-s016.xlsx]

## Sheet: Sheet1
Supplementary Table 14 The mediation MR results of ADHD and IS in discovery cohort
Exposure	Outcome	Protein	XM_p	MY_p	XY_p	Mediation effect	Mediation effect_uci95	Mediation effect_lci95	Mediation proportion	Direct effect	SE_direct	Total effect	SE_mediation	Z	Pval
ADHD	AIS	KNG1	0.518583	0.000901419	0.00168359	-0.00166049	0.207043	-0.210364	-0.0121589	0.138226	0.0435571	0.136566	0.208703	-0.00795622	0.526302
		MET	0.550161	1.75e-05	0.00168359	-0.00273487	0.00188626	-0.007356	-0.020026	0.139301	0.0437231	0.136566	0.00462113	-0.591819	0.553972
		IGF1R	0.60499	0.000563958	0.00168359	0.00416339	0.0123027	-0.00397592	0.0304863	0.132403	0.0442335	0.136566	0.00813931	0.511516	0.608989
		CHST15	0.0393598	0.00288315	0.00168359	-0.00902414	-0.00369937	-0.0143489	-0.066079	0.14559	0.043803	0.136566	0.00532477	-1.69475	0.0901234
		MMP12	0.0042051	5.88e-05	0.00168359	-0.0145869	-0.00832979	-0.0208441	-0.106812	0.151153	0.0439261	0.136566	0.00625715	-2.33124	0.01974053*
		LGALS8	0.808038	3.65e-08	0.00168359	-0.00308232	0.00961666	-0.0157813	-0.0225702	0.139648	0.0452948	0.136566	0.012699	-0.242722	0.808221
		JAG1	0.332486	0.00280317	0.00168359	0.00830876	0.0173218	-0.000704283	0.0608406	0.128257	0.0444026	0.136566	0.00901304	0.92186	0.356602
		CD200	0.704686	0.00276756	0.00168359	-0.0030866	0.00512246	-0.0112957	-0.0226015	0.139653	0.0442464	0.136566	0.00820906	-0.375999	0.706917
		LIFR	0.816389	0.0127677	0.00168359	0.00105183	0.00560032	-0.00349665	0.007702	0.135514	0.0437155	0.136566	0.00454849	0.231249	0.817122
		EPHB4	0.368952	0.00248087	0.00168359	-0.00320997	0.000517049	-0.00693698	-0.0235049	0.139776	0.0436376	0.136566	0.00372702	-0.86127	0.389089
		L1CAM	0.611192	0.0142406	0.00168359	0.00303488	0.00913172	-0.00306196	0.0222228	0.133531	0.0439036	0.136566	0.00609684	0.49778	0.618639
		TPST2	0.116787	0.00190084	0.00168359	0.0118259	0.0202732	0.00337866	0.086595	0.12474	0.0442912	0.136566	0.00844728	1.39997	0.161522
		IL2RB	0.455818	0.00511512	0.00168359	-0.0056797	0.00220195	-0.0135613	-0.0415894	0.142246	0.0441868	0.136566	0.00788164	-0.720624	0.471141
	LAS	MET	0.550161	0.00120293	0.0022333	-0.00415726	0.00291774	-0.0112323	-0.0117499	0.35797	0.115943	0.353813	0.00707499	-0.587599	0.556801
		IGF1R	0.888686	0.00596382	0.0022333	0.00609557	0.0180871	-0.00589594	0.0172282	0.347717	0.116346	0.353813	0.0119915	0.508324	0.888829
		MMP12	0.00151045	0.000174026	0.0022333	-0.0325177	-0.0182316	-0.0468038	-0.0919065	0.386331	0.116605	0.353813	0.0142861	-2.27618	0.01538521*
		LGALS8	0.980852	0.0167449	0.0022333	-0.0044499	0.0139599	-0.0228597	-0.012577	0.358263	0.117182	0.353813	0.0184098	-0.241714	0.980853
		CD200	0.709403	0.00509882	0.0022333	-0.00556501	0.00925212	-0.0203821	-0.0157287	0.359378	0.116671	0.353813	0.0148171	-0.37558	0.711828
		EPHB4	0.368952	0.00102485	0.0022333	-0.00659301	0.00101502	-0.014201	-0.0186342	0.360406	0.115977	0.353813	0.00760803	-0.866586	0.386169
		UBC	0.496859	0.00940151	0.0022333	0.0134226	0.0338428	-0.00699764	0.037937	0.34039	0.117514	0.353813	0.0204202	0.657318	0.510976
XM, Exposure for Meidiation; MY, Mediation for Outcome; XY, Exposure for Outcome; SE, Standard Error;
