# Supplementary material for: Causal effects of mental disorders on stroke subtypes: A proteome-wide Mendelian randomization and mediation analysis
Source: Medicine (Baltimore). 2026 Jun 5;105(23):e49108. doi: 10.1097/MD.0000000000049108 (PMC13246131; doi:10.1097/MD.0000000000049108)
Supplement: Supplementary file 12 [file medi-105-e49108-s017.xlsx]

## Sheet: Sheet1
Supplementary Table 15 The mediation MR results of MMP12 mediates ADHD-induced IS in all datasets
Exposure	Outcome	Protein	XM_p	MY_p	XY_p	Mediation effect	Mediation effect_uci95	Mediation effect_lci95	Mediated proportion	Direct effect	SE_direct	Total effect	SE_mediation	Z	Pval
ADHD (Discovery)	AIS	MMP-12	0.0042051	5.88e-05	0.00168359	-0.0145869	-0.00832979	-0.0208441	-0.106812	0.151153	0.0439261	0.136566	0.00625715	-2.33124	0.01974053*
	LAS		0.00151045	0.000174026	0.0022333	-0.0325177	-0.0182316	-0.0468038	-0.0919065	0.386331	0.116605	0.353813	0.0142861	-2.27618	0.01538521*
ADHD (Validation)	AIS		0.00440825	5.88e-05	0.010117	-0.039034	-0.0222316	-0.0558363	-0.133128	0.33224	0.115239	0.293206	0.0168023	-2.32313	0.02017233*
	LAS		0.00440825	0.000174026	0.00258827	-0.0870158	-0.0486595	-0.125372	-0.0983987	0.971335	0.296014	0.884319	0.0383563	-2.26862	0.02329146*
ADHD (from Demontis et al.)	AIS		0.0151203	5.88e-05	0.00439766	-0.00886575	-0.00460123	-0.0131303	-0.0797777	0.119996	0.0392511	0.111131	0.00426452	-2.07896	0.03762138*
	LAS		0.0151203	0.000174026	0.0259104	-0.0197638	-0.0100739	-0.0294538	-0.105573	0.206969	0.0845977	0.187205	0.00968996	-2.03962	0.0413883*
ADHD (GWAS-meta)	AIS		0.00541191	5.88e-05	1.67581e-07	-0.0171453	-0.00964811	-0.0246424	-0.0639088	0.285423	0.0518203	0.268277	0.00749717	-2.2869	0.02220162*
	LAS		0.00541191	0.000174026	0.000105065	-0.0382208	-0.0211186	-0.055323	-0.0753829	0.545243	0.131837	0.507022	0.0171022	-2.23485	0.02542736*
