# Supplementary material for: Causal effects of mental disorders on stroke subtypes: A proteome-wide Mendelian randomization and mediation analysis
Source: Medicine (Baltimore). 2026 Jun 5;105(23):e49108. doi: 10.1097/MD.0000000000049108 (PMC13246131; doi:10.1097/MD.0000000000049108)
Supplement: Supplementary file 13 [file medi-105-e49108-s018.xlsx]

## Sheet: Sheet1
Supplementary Table 3 The IVs for mental disorders in validation cohort
SNP	effect allele	other allele	beta	se	pval
Schizophrenia
rs60526833	T	G	-0.0133195	0.00284646	2.88617e-06
rs11203269	T	G	-0.0141361	0.00298013	2.1072e-06
rs7551463	T	C	0.0155225	0.00330209	2.59833e-06
rs116638050	G	A	0.0386034	0.00806687	1.71125e-06
rs7644473	G	T	-0.0192139	0.00386688	6.75861e-07
rs35402322	G	A	-0.0156742	0.00334938	2.88035e-06
rs1366436	C	A	-0.0178361	0.0036758	1.22416e-06
rs27419	C	T	0.0133748	0.00279709	1.74347e-06
rs111283342	G	A	-0.0399232	0.00759298	1.46315e-07
rs4916723	A	C	-0.0134209	0.00278636	1.46428e-06
rs13214027	C	G	0.01935	0.00396969	1.09471e-06
rs141565614	A	G	0.0488903	0.0104891	3.15425e-06
rs9322546	G	A	0.0136853	0.00275219	6.63153e-07
rs886792	T	C	-0.0192319	0.00407736	2.40301e-06
rs2396679	G	C	0.0133244	0.00281979	2.30386e-06
rs11785298	C	T	0.0141317	0.0029868	2.23607e-06
rs35045158	G	A	0.036028	0.00720826	5.80823e-07
rs36002174	C	T	-0.0168399	0.00363789	3.6836e-06
rs78110518	A	G	0.0238057	0.00492847	1.3678e-06
rs79962860	A	G	-0.0273129	0.00453573	1.73816e-09
rs75719226	A	G	0.0236335	0.00502417	2.55874e-06
rs117303564	C	A	0.0642351	0.0136661	2.60444e-06
rs2375030	A	C	0.0139277	0.00286206	1.14063e-06
rs1941409	A	G	-0.0147315	0.00308055	1.73981e-06
rs13378860	C	T	0.0133513	0.00289741	4.07599e-06
rs225882	C	T	-0.013797	0.00298952	3.93884e-06
rs72728511	C	T	-0.0391702	0.00855175	4.65309e-06
rs2016840	G	A	0.0148926	0.00310245	1.58923e-06
rs76640258	T	C	-0.0276166	0.00566178	1.07651e-06
rs57508995	A	G	0.024197	0.00517	2.87275e-06
rs145209622	A	G	0.040776	0.00831079	9.30681e-07
rs184096237	A	T	0.086809	0.0188639	4.19813e-06
rs73127865	T	C	-0.0218916	0.00400626	4.66877e-08
Bipolar disorder
rs79196035	T	C	0.673928	0.142866	2.39107e-06
rs9405188	C	A	0.318986	0.0685106	3.22407e-06
rs67527430	T	C	0.842023	0.172989	1.13028e-06
rs79797796	A	G	0.632174	0.135536	3.09723e-06
rs62471759	A	G	0.369713	0.0773333	1.74621e-06
rs78332239	G	A	0.513601	0.110715	3.50159e-06
rs189454498	T	C	0.90155	0.194007	3.36788e-06
rs2183652	G	T	0.438306	0.0960007	4.9795e-06
rs16946632	A	G	0.635578	0.131199	1.27005e-06
rs182589543	C	T	1.98976	0.429936	3.69157e-06
rs138180691	T	C	3.31201	0.676324	9.72762e-07
rs113818297	G	A	-0.288926	0.0591166	1.02184e-06
rs7201211	T	C	0.756223	0.164699	4.39999e-06
rs11657446	C	T	0.268749	0.0580903	3.7207e-06
rs62076483	A	G	0.475642	0.0882521	7.06206e-08
Major depression disorder
rs12784555	T	C	-0.0326	0.0063	2.336e-07
rs77166559	A	T	0.0474	0.0102	3.482e-06
rs10865612	T	C	0.0239	0.0048	6.191e-07
rs4808114	A	G	0.0259	0.0053	1.274e-06
rs12472412	A	G	-0.0346	0.0071	1.08e-06
rs191193370	T	C	0.0266	0.0054	9.482e-07
rs58531861	T	G	-0.0511	0.0105	1.111e-06
rs2875772	C	G	0.0278	0.0059	2.587e-06
rs139786913	C	G	0.0853	0.0183	3.215e-06
rs179996	T	G	0.0234	0.0047	6.879e-07
rs76710271	T	C	-0.0348	0.0074	2.737e-06
rs551850454	T	G	0.0487	0.0105	3.38e-06
rs372048089	T	G	-0.0391	0.0081	1.419e-06
rs35777584	A	G	0.0936	0.0201	3.118e-06
rs133074	T	C	-0.0213	0.0046	3.482e-06
rs148985986	T	C	-0.0458	0.0085	5.962e-08
rs111811098	T	C	0.0555	0.0121	4.432e-06
Autism spectrum disorder
rs61790670	C	A	0.0164379	0.00343601	1.72278e-06
rs1548899	G	A	0.0160889	0.00294801	4.84891e-08
rs10048772	A	G	-0.0170114	0.00336866	4.43422e-07
rs142351870	C	T	-0.0583568	0.0114525	3.4885e-07
rs7429220	C	T	0.016551	0.0032976	5.20725e-07
rs11712898	C	T	0.0135987	0.00285816	1.96158e-06
rs35107986	G	A	-0.0160226	0.00350302	4.79662e-06
rs10028863	C	T	-0.0773956	0.0167509	3.83919e-06
rs13139929	C	A	0.0223713	0.00349755	1.60493e-10
rs17502839	G	A	-0.0549014	0.0115526	2.01642e-06
rs34029608	C	T	-0.0215014	0.00432662	6.73021e-07
rs6859524	A	G	-0.0164418	0.0035297	3.19864e-06
rs4916723	A	C	-0.0162961	0.00294319	3.09314e-08
rs247563	T	C	0.0160091	0.00304656	1.48732e-07
rs1108512	G	C	0.0159355	0.0032884	1.2634e-06
rs9366651	G	T	-0.014223	0.00290241	9.5902e-07
rs184028657	G	A	-0.0680719	0.0147056	3.68286e-06
rs80296682	C	T	0.0374402	0.0081175	3.99171e-06
rs17439102	C	T	0.0157404	0.00300318	1.60074e-07
rs1440786	C	T	0.0167049	0.00316935	1.36381e-07
rs1431594	C	T	0.0148717	0.00303457	9.57322e-07
rs9792170	A	G	0.0140701	0.00285196	8.10053e-07
rs58488829	C	T	-0.0190401	0.00391981	1.19255e-06
rs3127074	G	A	-0.0142154	0.00288991	8.72397e-07
rs10501663	C	G	0.0242561	0.00469773	2.43392e-07
rs1893141	A	G	-0.0159956	0.0033399	1.67858e-06
rs524890	T	A	-0.0192125	0.00408192	2.52337e-06
rs4791212	C	T	-0.0159703	0.00343094	3.2507e-06
rs113672231	G	C	-0.02123	0.00457112	3.4188e-06
rs910805	G	A	0.0272237	0.0032787	1.03612e-16
ADHD
rs11210887	G	A	0.0330705	0.00490825	1.62348e-11
rs7563362	A	G	-0.0361218	0.00654259	3.38474e-08
rs4916723	A	C	-0.035879	0.00468868	2.00486e-14
rs12705966	A	G	0.0333789	0.00519953	1.37672e-10
rs13236619	C	T	-0.0262533	0.00456427	8.8674e-09
rs72673548	T	C	-0.0423369	0.00762655	2.84866e-08
rs12346733	T	C	-0.025562	0.00467143	4.46827e-08
rs57806515	C	A	0.0282268	0.00465651	1.35433e-09
rs704061	T	C	-0.0252223	0.00456026	3.1997e-08
rs4261436	T	C	-0.0256599	0.00452108	1.38836e-08
rs4813421	A	G	0.0304719	0.00501024	1.19482e-09
Alzheimer's disease
rs679515	T	C	0.1508	0.0183	1.555e-16
rs6733839	T	C	0.1693	0.0154	4.022e-28
rs34665982	T	C	0.0967	0.0166	5.798e-09
rs114812713	C	G	0.298	0.0431	4.467e-12
rs1385742	A	T	0.0876	0.0157	2.232e-08
rs11767557	T	C	0.1028	0.0182	1.561e-08
rs73223431	T	C	0.0936	0.0153	8.342e-10
rs867230	A	C	0.1333	0.0158	3.492e-17
rs12416487	A	T	-0.085	0.0154	3.417e-08
rs11218343	T	C	0.2053	0.0369	2.633e-08
rs3740688	T	G	0.0935	0.0144	9.702e-11
rs1582763	A	G	-0.1232	0.0149	1.186e-16
rs3851179	T	C	-0.1198	0.0148	5.809e-16
rs12590654	A	G	-0.0906	0.0157	8.729e-09
rs12151021	A	G	0.1071	0.0169	2.562e-10
rs112619823	A	G	-0.4627	0.0513	1.92e-19
rs146275714	A	G	1.1108	0.0341	1e-200
rs41290120	A	G	-0.6169	0.0411	5.197e-51
rs77301115	A	G	0.9486	0.0427	2.25e-109
rs72654472	T	G	-0.3732	0.0559	2.353e-11
rs79429216	A	G	0.5984	0.0827	4.666e-13
Parkinson's disease
rs35749011	A	G	0.807127	0.12285	5.03e-11
rs34311866	C	T	0.224455	0.0343126	6.09e-11
rs356182	A	G	0.226721	0.0290219	5.63e-15
rs117672332	C	T	-2.05705	0.259422	2.2e-15
rs55938136	G	A	-0.267578	0.0349218	1.83e-14
rs147141458	A	G	-0.264902	0.0349112	3.25e-14
rs117519896	T	C	-0.265321	0.0349226	3.02e-14
rs2434484	T	C	-0.265486	0.0349236	2.92e-14
rs9422547	C	A	-0.268749	0.0349977	1.6e-14
rs4948769	A	G	-0.268542	0.0349426	1.53e-14
rs144444859	T	C	-0.282789	0.0365542	1.02e-14
rs117300236	G	A	-0.279357	0.0352192	2.16e-15
MR, mendelian randomization; SNP, single nucleotide polymorphism; ADHD, Attention deficit hyperactivity disorder
