# Supplementary material for: Causal effects of mental disorders on stroke subtypes: A proteome-wide Mendelian randomization and mediation analysis
Source: Medicine (Baltimore). 2026 Jun 5;105(23):e49108. doi: 10.1097/MD.0000000000049108 (PMC13246131; doi:10.1097/MD.0000000000049108)
Supplement: Supplementary file 14 [file medi-105-e49108-s019.xlsx]

## Sheet: Sheet1
Supplementary Table 4 The IVs for stroke subtypes
SNP	effect allele	other allele	beta	se	pval
Any stroke
rs11957829	A	G	0.0616	0.0128	1.513e-06
rs4942561	T	G	0.064	0.0107	2.048e-09
rs2107595	A	G	0.0803	0.0121	3.586e-11
rs79280766	A	G	0.1434	0.0303	2.197e-06
rs72889922	A	G	0.2504	0.0535	2.912e-06
rs36053597	T	C	0.061	0.0121	4.553e-07
rs7294375	T	G	-0.053	0.0104	3.33e-07
rs1549758	T	C	0.0532	0.0104	3.109e-07
rs42039	T	C	-0.0574	0.011	1.645e-07
rs650724	A	G	-0.0793	0.0167	2.174e-06
rs7219031	A	G	0.0596	0.0116	2.585e-07
rs6872625	T	G	0.051	0.0111	4.206e-06
rs7124178	T	C	-0.0524	0.0107	8.982e-07
rs28441665	T	C	-0.0852	0.0181	2.346e-06
rs75630045	A	G	0.2002	0.043	3.293e-06
rs1537375	T	C	-0.0519	0.0091	1.241e-08
rs1537407	T	C	-0.0662	0.0131	4.477e-07
rs79332111	T	C	-0.0661	0.0145	4.853e-06
rs34311906	T	C	-0.0548	0.0108	3.635e-07
rs72699046	C	G	0.0897	0.0171	1.53e-07
rs35276016	T	C	0.0984	0.0184	9.308e-08
rs4151702	C	G	-0.0551	0.0117	2.626e-06
rs4886564	T	C	-0.0653	0.0138	2.367e-06
rs475937	A	C	0.0757	0.0137	2.916e-08
rs34416434	T	C	-0.1155	0.0239	1.389e-06
rs60102266	T	C	-0.0954	0.0201	2.09e-06
rs2978551	T	C	0.0446	0.0096	3.389e-06
rs57269940	T	C	0.0499	0.0108	3.852e-06
rs2060213	T	C	-0.0523	0.0108	1.283e-06
rs12562305	A	G	0.0882	0.0188	2.604e-06
rs12630390	A	G	0.1184	0.0256	3.719e-06
rs11242678	T	C	0.0643	0.0105	8.708e-10
rs2585193	A	G	0.0504	0.0098	2.451e-07
rs2634074	A	T	-0.084	0.0112	6.558e-14
rs10937513	A	C	0.0989	0.0197	5.023e-07
rs635634	T	C	0.0685	0.0126	6.032e-08
rs147861947	A	G	0.1342	0.0293	4.512e-06
rs8103309	T	C	0.0522	0.0103	3.702e-07
rs9386182	A	T	-0.0467	0.0102	4.224e-06
rs2066864	A	G	0.0562	0.0106	1.288e-07
rs11587860	C	G	-0.0689	0.0098	2.542e-12
rs2284665	T	G	-0.0602	0.0111	5.986e-08
rs10774624	A	G	-0.0654	0.0094	4.042e-12
rs117426542	A	G	0.1487	0.031	1.564e-06
rs12445022	A	G	0.052	0.0098	1.026e-07
rs147076266	A	G	-0.2051	0.0443	3.558e-06
rs7549874	T	C	0.0495	0.0104	2.072e-06
rs17035646	A	G	0.0522	0.0096	6.123e-08
rs10883926	A	G	0.0503	0.0094	8.15e-08
Any ischemic stroke
rs9651613	A	G	0.0533	0.0115	3.316e-06
rs4942561	T	G	0.0655	0.0116	1.771e-08
rs1471859	A	C	-0.0471	0.0101	2.968e-06
rs55704954	T	C	0.087	0.0178	9.475e-07
rs2107595	A	G	0.0882	0.0132	2.328e-11
rs79280766	A	G	0.1518	0.0327	3.519e-06
rs35197511	T	C	-0.1168	0.0252	3.553e-06
rs36053597	T	C	0.0609	0.0132	3.781e-06
rs62182164	C	G	-0.0522	0.0105	7.315e-07
rs113314714	A	T	0.1442	0.0301	1.68e-06
rs473238	T	C	0.0831	0.0147	1.651e-08
rs1549758	T	C	0.0556	0.0112	7.152e-07
rs42039	T	C	-0.062	0.012	2.182e-07
rs7124178	T	C	-0.055	0.0116	2.291e-06
rs3184504	T	C	0.0779	0.0101	1.229e-14
rs4932370	A	G	0.0526	0.0106	6.317e-07
rs1537375	T	C	-0.0535	0.0099	6.299e-08
rs79332111	T	C	-0.0743	0.0156	1.979e-06
rs6838973	T	C	-0.0499	0.0101	8.311e-07
rs34212978	T	C	-0.078	0.0164	2.039e-06
rs1861107	C	G	-0.1112	0.0244	4.99e-06
rs34311906	T	C	-0.0649	0.0113	1.066e-08
rs149070156	T	C	0.18	0.0359	5.175e-07
rs11726275	A	G	-0.0495	0.0105	2.292e-06
rs35276016	T	C	0.1063	0.02	9.965e-08
rs34416434	T	C	-0.1299	0.0263	7.613e-07
rs60102266	T	C	-0.1112	0.0219	3.983e-07
rs17148926	A	C	0.0694	0.014	7.094e-07
rs10777206	T	C	0.0558	0.0115	1.227e-06
rs111254932	A	C	0.1351	0.0288	2.72e-06
rs149520112	T	G	0.2084	0.0438	1.942e-06
rs12562305	A	G	0.1015	0.0205	7.621e-07
rs1975161	T	C	-0.0547	0.0106	2.185e-07
rs2758612	T	C	0.0653	0.0111	3.677e-09
rs2229717	T	G	0.1375	0.0277	7.003e-07
rs1495900	A	G	-0.0534	0.0115	3.431e-06
rs11242678	T	C	0.0723	0.0114	2.703e-10
rs28469839	A	G	0.1055	0.0211	6.072e-07
rs2634074	A	T	-0.0941	0.0121	5.905e-15
rs635634	T	C	0.0772	0.0134	9.179e-09
rs2066864	A	G	0.0634	0.0115	3.514e-08
rs12445022	A	G	0.0555	0.0106	1.807e-07
rs147076266	A	G	-0.2231	0.048	3.396e-06
rs17228325	A	G	-0.106	0.0225	2.399e-06
rs10951550	T	C	-0.0472	0.01	2.472e-06
rs17035646	A	G	0.0542	0.0105	2.375e-07
rs12442616	T	C	0.0517	0.0108	1.912e-06
rs7099238	T	G	0.1335	0.0283	2.481e-06
Large-artery atherosclerosis stroke
rs7647426	C	G	-0.3401	0.0657	2.292e-07
rs198759	A	G	-0.451	0.0918	8.966e-07
rs142532801	T	C	0.3658	0.0798	4.546e-06
rs2107595	A	G	0.2358	0.0319	1.442e-13
rs2487486	T	G	-0.6198	0.133	3.162e-06
rs78030362	A	G	-0.2512	0.0479	1.534e-07
rs56393506	T	C	0.1878	0.0355	1.256e-07
rs183975112	A	G	0.8181	0.1741	2.605e-06
rs150188940	A	G	-0.4659	0.0994	2.733e-06
rs4304924	A	G	0.1158	0.0251	3.947e-06
rs66824660	A	C	0.3734	0.0814	4.493e-06
rs114667237	A	G	0.4516	0.0925	1.046e-06
rs12124533	T	C	0.1499	0.0278	6.732e-08
rs79680958	A	G	0.2475	0.0503	8.602e-07
rs150994262	A	G	0.766	0.1609	1.936e-06
rs17612742	T	C	-0.1764	0.0361	1.052e-06
rs150849782	C	G	0.6812	0.1436	2.112e-06
rs142395500	A	G	0.4295	0.0869	7.609e-07
rs71486349	T	G	0.4222	0.0905	3.073e-06
rs151166754	T	C	0.4759	0.0985	1.35e-06
rs10820405	A	G	-0.1812	0.0331	4.508e-08
rs76216590	T	G	-0.2151	0.0455	2.267e-06
rs12130936	T	C	-0.4477	0.0882	3.823e-07
rs2591416	T	C	-0.4661	0.097	1.53e-06
rs57848797	T	C	-0.5861	0.1227	1.793e-06
rs60928814	A	G	0.1601	0.0345	3.443e-06
rs117075771	A	G	0.9169	0.1946	2.472e-06
rs78223716	A	G	-0.4367	0.0937	3.169e-06
rs117270164	A	G	-0.5915	0.1234	1.654e-06
rs476762	A	T	0.201	0.0353	1.222e-08
rs2117291	T	C	0.1895	0.0415	4.955e-06
rs137865305	A	G	0.5381	0.1056	3.466e-07
rs76263261	T	C	-0.4149	0.0894	3.43e-06
rs72845421	T	C	0.4032	0.0873	3.826e-06
rs73175633	C	G	0.4777	0.1034	3.821e-06
rs7610618	T	C	0.8449	0.149	1.437e-08
rs2602482	A	G	0.6177	0.1301	2.042e-06
rs505922	T	C	-0.1371	0.0281	1.105e-06
rs79651785	A	G	0.6238	0.1336	3e-06
Cardioembolic stroke
rs7628785	A	G	-0.1023	0.022	3.335e-06
rs150601746	T	G	0.6427	0.1379	3.145e-06
rs73121964	A	G	-0.3668	0.0794	3.854e-06
rs12531767	A	T	0.0987	0.0208	2.137e-06
rs528684	A	C	-0.228	0.0499	4.866e-06
rs730185	T	C	-0.2482	0.0523	2.042e-06
rs12874361	A	T	-0.4982	0.1006	7.432e-07
rs6536024	T	C	-0.1023	0.0195	1.461e-07
rs1549758	T	C	0.1016	0.0216	2.611e-06
rs4868241	T	C	-0.1048	0.0197	1.045e-07
rs11085904	A	T	-0.5316	0.1145	3.432e-06
rs1994236	A	G	-0.0935	0.0198	2.234e-06
rs6838973	T	C	-0.1079	0.0196	3.584e-08
rs13063705	A	T	0.0967	0.0211	4.826e-06
rs7514452	T	C	-0.1161	0.0236	8.778e-07
rs11596328	T	G	0.1382	0.0296	3.039e-06
rs66694617	T	C	0.2145	0.0457	2.645e-06
rs2466455	T	C	-0.2992	0.0222	2.752e-41
rs12932445	T	C	-0.1758	0.0245	6.88e-13
rs7156318	C	G	-0.1397	0.0296	2.314e-06
rs67711332	A	G	0.2159	0.0448	1.458e-06
rs60229978	C	G	0.4597	0.0929	7.476e-07
rs755772	T	C	0.1076	0.0224	1.575e-06
rs2392477	T	C	0.0935	0.0201	3.17e-06
rs10075233	A	G	0.1412	0.0296	1.886e-06
rs7149383	A	G	0.3135	0.0687	4.976e-06
rs11076151	A	C	0.1282	0.0259	7.389e-07
rs78893982	T	G	-0.1902	0.0405	2.634e-06
rs146390073	T	C	0.6688	0.1195	2.199e-08
rs9360935	A	C	-0.1111	0.0215	2.312e-07
rs11772660	A	G	-0.0916	0.0198	3.57e-06
rs7767246	C	G	0.126	0.0256	8.568e-07
rs114279112	T	G	-0.4327	0.0816	1.135e-07
rs11216451	A	G	-0.155	0.0339	4.806e-06
rs616154	T	C	0.1035	0.0193	7.982e-08
rs72700114	C	G	0.1836	0.0371	7.672e-07
rs4444878	A	C	0.0928	0.0196	2.269e-06
Small vessel stroke
rs11597695	T	C	0.1175	0.0254	3.815e-06
rs139543823	C	G	-0.4526	0.096	2.391e-06
rs11666659	C	G	0.1143	0.0247	3.777e-06
rs72812543	T	C	0.1965	0.0419	2.759e-06
rs35818742	T	C	-0.1674	0.0329	3.649e-07
rs56272019	A	C	-0.1927	0.0414	3.289e-06
rs74506932	T	C	0.6051	0.1312	3.983e-06
rs9515201	A	C	0.1195	0.0247	1.342e-06
rs149163995	T	C	-0.1945	0.0368	1.219e-07
rs77645453	A	G	-0.3557	0.0762	3.068e-06
rs7766042	T	C	-0.2129	0.0397	7.965e-08
rs76576182	A	G	-0.4436	0.0844	1.456e-07
rs117845238	T	G	-0.6349	0.1341	2.202e-06
rs6845977	T	C	-0.1213	0.0242	5.401e-07
rs12157917	T	C	0.4549	0.0934	1.117e-06
rs114646421	T	C	-0.6324	0.132	1.674e-06
rs10850001	A	T	0.1171	0.0241	1.19e-06
rs17103516	A	G	0.2189	0.0469	3.09e-06
rs116540868	A	G	0.4811	0.1018	2.315e-06
rs182734612	A	G	-0.2802	0.0587	1.836e-06
rs72909430	A	C	0.3018	0.0639	2.286e-06
rs75501811	A	G	-0.3704	0.079	2.777e-06
rs11657359	A	C	-0.2139	0.0465	4.143e-06
rs61081897	T	C	0.1368	0.0281	1.077e-06
rs113358410	T	C	-0.3961	0.0811	1.056e-06
rs75317695	A	C	-0.6522	0.1404	3.399e-06
rs1500894	T	C	-0.2533	0.0553	4.593e-06
rs142159163	T	C	0.4345	0.0873	6.522e-07
rs4812082	T	C	0.1406	0.0298	2.301e-06
rs7088080	A	C	0.1251	0.0252	6.782e-07
rs115526507	T	C	-0.4388	0.0886	7.322e-07
rs72973980	T	C	0.2224	0.0484	4.315e-06
rs12445022	A	G	0.1301	0.0244	9.258e-08
rs61226856	T	C	0.1595	0.0315	4.252e-07
Hemorrhagic stroke
rs116081892	T	C	1.09213	0.261204	2.90056e-05
rs113741011	T	C	0.365907	0.0901263	4.90869e-05
rs113169709	T	C	0.392958	0.0893539	1.09368e-05
rs631469	T	G	-0.236739	0.0566862	2.96272e-05
rs12068326	C	T	-0.282162	0.0653388	1.5713e-05
rs150287890	A	C	0.669186	0.162181	3.68858e-05
rs111613163	G	T	0.38841	0.0903917	1.7315e-05
rs79134106	A	G	0.559126	0.132858	2.57129e-05
rs74747535	T	G	0.491008	0.119835	4.17875e-05
rs4081935	T	C	0.251879	0.0576749	1.25833e-05
rs62125297	T	G	0.284457	0.065917	1.59325e-05
rs150407371	A	G	1.3109	0.297583	1.05709e-05
rs1368898	T	C	-0.24846	0.059206	2.71019e-05
rs13020462	C	A	-0.234039	0.0564883	3.42598e-05
rs11689420	C	T	-0.258001	0.055532	3.38466e-06
rs145511090	A	G	1.26257	0.305661	3.61811e-05
rs749387	C	T	0.299673	0.0736749	4.75204e-05
rs17044152	G	A	0.371313	0.0882762	2.59623e-05
rs146873217	A	G	1.4583	0.348417	2.84534e-05
rs149536651	T	C	1.5256	0.356066	1.83065e-05
rs79090731	T	A	0.944615	0.227848	3.3862e-05
rs13319479	C	T	0.354621	0.0873997	4.96097e-05
rs35645683	C	A	0.705023	0.161107	1.20813e-05
rs17132093	C	A	0.773897	0.187963	3.83344e-05
rs62328719	C	G	0.31256	0.0756368	3.59028e-05
rs13358200	A	G	2.16022	0.515841	2.81728e-05
rs6880647	T	C	0.610329	0.147452	3.48577e-05
rs148195451	C	T	0.864965	0.21189	4.4622e-05
rs147467032	T	G	1.4411	0.346958	3.27371e-05
rs13172933	G	A	0.457918	0.111937	4.29814e-05
rs6596822	G	A	0.226266	0.0556802	4.83075e-05
rs72843582	T	G	1.22689	0.293433	2.9003e-05
rs6908580	C	T	-0.303856	0.0702569	1.52585e-05
rs9918341	C	A	0.526769	0.128039	3.88654e-05
rs73261244	C	T	0.619251	0.141497	1.2065e-05
rs533276868	T	C	0.942676	0.231737	4.74461e-05
rs73218052	G	A	0.350599	0.0860265	4.59209e-05
rs138881192	A	G	0.996723	0.217266	4.48426e-06
rs17200700	T	C	-0.27606	0.0670356	3.81986e-05
rs150531508	A	G	1.42529	0.333438	1.91543e-05
rs208022	G	T	0.393297	0.0946222	3.23163e-05
rs75810830	T	C	0.843787	0.198751	2.18159e-05
rs79456658	A	G	1.48771	0.334752	8.8212e-06
rs964917	T	C	0.240137	0.0568953	2.43566e-05
rs181016160	T	C	2.6901	0.636298	2.36065e-05
rs6477211	C	G	-0.239493	0.0582733	3.9597e-05
rs535001	C	T	-0.25976	0.061389	2.32258e-05
rs75736627	T	G	0.694619	0.164166	2.32435e-05
rs557779012	G	T	1.12812	0.267969	2.55498e-05
rs188998546	T	A	1.46579	0.349252	2.7056e-05
rs61841123	A	G	0.559879	0.1316	2.0962e-05
rs141615718	T	A	1.65399	0.363531	5.37016e-06
rs72804341	C	T	0.472583	0.113891	3.33327e-05
rs180683	G	C	0.918965	0.22294	3.7555e-05
rs72948105	C	T	0.583564	0.140366	3.21845e-05
rs55725256	T	A	0.253267	0.0581992	1.35075e-05
rs11231816	A	G	-0.231467	0.0554244	2.96322e-05
rs3991200	T	G	-0.251332	0.0613037	4.13538e-05
rs61910761	T	C	1.08675	0.24302	7.75475e-06
rs10791401	C	G	0.288917	0.0688616	2.7213e-05
rs7138252	C	T	0.389311	0.0763478	3.41133e-07
rs12316237	A	G	0.693053	0.167284	3.42817e-05
rs12813282	C	T	-0.234968	0.0572798	4.09397e-05
rs7961114	A	G	-0.25825	0.060216	1.79694e-05
rs79063908	A	G	0.880699	0.214819	4.13626e-05
rs141564328	T	C	1.14969	0.273932	2.70479e-05
rs112162592	G	A	0.503824	0.121857	3.55618e-05
rs9582130	A	G	1.1844	0.280833	2.47064e-05
rs117743196	G	C	1.24943	0.276751	6.34273e-06
rs72734111	C	T	0.449409	0.106922	2.63231e-05
rs62038428	G	A	0.331158	0.0809229	4.27187e-05
rs17760165	T	C	0.239324	0.0571845	2.85025e-05
rs1859205	T	C	-0.253908	0.0596988	2.10787e-05
rs34203474	A	C	0.269139	0.0590769	5.22035e-06
rs13338063	G	T	-0.231542	0.0559317	3.47717e-05
rs148706113	A	G	0.749679	0.179465	2.95002e-05
rs4843169	T	G	0.389994	0.094187	3.46342e-05
rs8095813	C	T	0.269625	0.0629908	1.86565e-05
rs2339874	A	C	0.24846	0.056306	1.02099e-05
rs9949924	C	T	0.316373	0.0750036	2.4636e-05
rs529472761	T	C	0.444332	0.107416	3.52545e-05
rs150888326	T	C	0.637179	0.156941	4.90737e-05
rs11669019	G	T	0.241238	0.0588483	4.14372e-05
rs6107101	T	G	1.19295	0.28892	3.64376e-05
rs6061608	C	G	-0.375562	0.0836983	7.22024e-06
rs62233301	T	C	0.344585	0.0800221	1.66139e-05
rs11913270	G	C	0.887267	0.199142	8.3714e-06
MR, mendelian randomization; SNP, single nucleotide polymorphism; ADHD, Attention deficit hyperactivity disorder
