# Supplementary material for: Causal effects of mental disorders on stroke subtypes: A proteome-wide Mendelian randomization and mediation analysis
Source: Medicine (Baltimore). 2026 Jun 5;105(23):e49108. doi: 10.1097/MD.0000000000049108 (PMC13246131; doi:10.1097/MD.0000000000049108)
Supplement: Supplementary file 15 [file medi-105-e49108-s020.xlsx]

## Sheet: Sheet1
Supplementary Table 5 The IVs for ADHD from Demontis et al. and for ADHD (GWAS-meta)
SNP	effect allele	other allele	beta	se	pval
ADHD (from Demontis et al)
rs1162202	C	T	0.0613961	0.0102	1.922e-09
rs6082363	T	C	0.0703	0.0101	4.375e-12
rs549845	G	A	0.0788019	0.0102	9.033e-15
rs4925811	T	G	-0.0579999	0.0101	8.303e-09
rs2886697	G	A	0.0587971	0.0096	7.898e-10
rs11255890	C	A	0.0530003	0.0097	4.144e-08
rs6537401	G	A	-0.0568032	0.01	1.395e-08
rs2582895	C	A	0.0724974	0.0096	4.094e-14
rs17576773	C	T	0.0963006	0.0151	1.625e-10
rs114142727	C	G	0.250603	0.0403	5.126e-10
rs115111850	A	G	-0.114895	0.0204	1.707e-08
rs7613360	C	T	-0.0534008	0.0097	3.175e-08
rs17718444	C	T	0.0611986	0.0103	2.873e-09
rs1438898	A	C	0.0628997	0.0108	4.877e-09
rs704061	T	C	-0.0559039	0.0094	2.299e-09
rs11596214	G	A	0.0528012	0.0095	3.167e-08
rs2025286	A	C	-0.0548998	0.0093	3.997e-09
rs77960	G	A	-0.0732053	0.01	2.462e-13
rs76284431	T	A	-0.0816006	0.0134	1.194e-09
rs10875612	C	T	-0.0542978	0.0093	5.624e-09
rs7844069	T	G	0.0551982	0.0095	6.736e-09
rs76857496	C	A	0.0800027	0.014	1.242e-08
rs4916723	A	C	-0.0852965	0.011	9.477e-15
rs9969232	G	A	-0.0683003	0.01	9.983e-12
rs73145587	A	T	0.101301	0.0184	3.665e-08
rs7506904	G	A	-0.0559039	0.0098	1.242e-08
ADHD (meta)
rs9974889	A	T	-0.0177735	0.00269173	4.03e-11
rs216237	A	G	0.0182778	0.00328737	2.699e-08
rs17597578	T	C	0.0185828	0.00301963	7.548e-10
rs10953830	T	C	0.0166715	0.00283241	3.95e-09
rs17017439	T	C	-0.0160631	0.00276283	6.113e-09
rs4884	A	G	-0.0181735	0.00294213	6.518e-10
rs4966011	A	G	0.0257736	0.00388683	3.342e-11
rs9984627	A	G	0.0173392	0.00272287	1.914e-10
rs1686469	A	G	-0.0169414	0.00285256	2.864e-09
rs76284431	A	T	0.0223113	0.00294694	3.709e-14
rs3826609	T	C	-0.0152227	0.00274233	2.843e-08
rs7563362	A	G	-0.0253171	0.00381166	3.091e-11
rs6922489	A	G	-0.0150419	0.00272745	3.48e-08
rs1428101	T	C	-0.0258614	0.00388952	2.946e-11
rs10465781	T	C	-0.0167102	0.00289706	8.002e-09
rs76857496	A	C	-0.0211642	0.00298676	1.38e-12
rs11210887	A	G	-0.0284206	0.00286642	3.578e-23
rs17758391	A	G	-0.0189554	0.00280405	1.382e-11
rs704061	T	C	-0.0209178	0.00268452	6.618e-15
rs8011720	T	C	0.0168928	0.00286465	3.702e-09
rs71610903	A	G	-0.0233383	0.00391386	2.481e-09
rs62172767	A	G	-0.0227617	0.00391027	5.855e-09
rs10875612	T	C	0.0193573	0.00268069	5.158e-13
rs9407660	T	C	-0.0158092	0.00269782	4.631e-09
rs11030386	A	C	-0.0253346	0.00269891	6.198e-21
rs72938351	A	G	0.0186402	0.00304628	9.422e-10
rs56376353	T	C	-0.0178776	0.00288535	5.778e-10
rs1961736	A	T	0.0246117	0.00393409	3.955e-10
rs114142727	C	G	0.0249374	0.0033622	1.202e-13
rs28694634	A	G	0.0178886	0.00285943	3.955e-10
rs1343667	T	C	-0.0245447	0.00389475	2.94e-10
rs171697	C	G	-0.0239612	0.00274627	2.651e-18
rs9969232	A	G	0.0248866	0.0027881	4.436e-19
rs150658015	T	C	0.0182945	0.00330643	3.156e-08
rs11936939	T	C	-0.0177835	0.00270925	5.224e-11
rs34207047	A	C	-0.0146661	0.00268315	4.597e-08
rs4907162	T	C	-0.0181254	0.00290145	4.184e-10
rs2391769	A	G	-0.0184705	0.00281391	5.249e-11
rs7236339	A	G	0.0244325	0.00390794	4.039e-10
rs2298527	C	G	-0.0157571	0.00270091	5.402e-09
rs112741090	T	G	-0.0197395	0.0031941	6.4e-10
rs72663118	T	C	0.0191233	0.00311252	8.026e-10
rs4925117	A	C	-0.0226	0.00408016	3.034e-08
rs28571701	A	G	-0.0225112	0.00395211	1.229e-08
rs4609618	A	C	-0.0179659	0.00279321	1.26e-10
rs7604543	T	G	0.0171894	0.00313504	4.182e-08
rs150721825	A	G	-0.0167055	0.00306129	4.841e-08
rs72854462	A	G	0.0190007	0.0028457	2.443e-11
rs4916723	A	C	-0.0421076	0.0038841	2.208e-27
rs10965176	T	G	-0.0187539	0.00291164	1.191e-10
rs17718444	T	C	-0.0193388	0.002728	1.353e-12
rs12298657	T	C	-0.0163193	0.00283469	8.561e-09
rs79125067	A	G	0.019568	0.00319113	8.679e-10
rs6684722	T	C	0.0172554	0.00285497	1.501e-09
rs8085882	A	G	0.0194029	0.0026781	4.334e-13
rs5996841	T	C	-0.0240776	0.00389605	6.395e-10
rs6799054	C	G	0.0157194	0.00269537	5.47e-09
rs11254284	A	G	-0.0296329	0.00405874	2.863e-13
rs4613308	T	C	-0.0234754	0.00388408	1.503e-09
rs11649759	T	C	-0.0193063	0.00327781	3.864e-09
rs6916949	C	G	0.0229187	0.00388453	3.627e-09
rs11257952	A	C	-0.01489	0.00269308	3.213e-08
rs342927	T	G	0.0250212	0.00423441	3.451e-09
rs12105131	C	G	0.0173243	0.00309362	2.147e-08
rs12900589	T	C	-0.0180397	0.00271682	3.138e-11
rs4261436	T	C	-0.0192203	0.00269494	9.86e-13
rs7855252	A	T	-0.018254	0.00296379	7.299e-10
rs7325960	T	G	-0.0245665	0.00429559	1.074e-08
rs9902312	T	C	-0.0161201	0.00273037	3.548e-09
rs1791785	T	C	0.0166181	0.00281092	3.372e-09
rs16949354	A	G	-0.0173404	0.00316894	4.448e-08
rs76627874	A	G	-0.0198132	0.00314246	2.874e-10
rs1335762	T	C	-0.0161731	0.00270228	2.165e-09
rs4489042	C	G	-0.0155116	0.00271135	1.06e-08
rs10039321	T	C	0.0162561	0.00292008	2.594e-08
rs7721104	C	G	0.0339867	0.00514327	3.898e-11
rs4264787	T	C	0.0216568	0.00388672	2.522e-08
rs6520015	T	C	0.014908	0.002714	3.96e-08
rs56088265	T	C	0.0182954	0.00298116	8.401e-10
rs283469	T	G	0.0251792	0.00389048	9.683e-11
rs430154	A	T	0.0294869	0.00510507	7.672e-09
rs6809441	T	C	0.0248086	0.00389399	1.879e-10
rs9999830	A	G	-0.0169095	0.00302172	2.19e-08
rs12456505	T	C	-0.0146773	0.00267833	4.247e-08
rs72710007	A	G	-0.0182777	0.00322756	1.49e-08
rs74760947	A	G	-0.0193651	0.00319609	1.371e-09
rs6989368	A	G	-0.0184467	0.00269768	8.041e-12
rs12499412	C	G	-0.0215475	0.00389155	3.085e-08
rs4906260	T	C	0.0173797	0.00292933	2.965e-09
rs1387671	T	G	0.0153707	0.00267875	9.567e-09
rs4510865	A	T	-0.0161937	0.00290678	2.527e-08
rs115426267	A	C	0.0220893	0.00395228	2.283e-08
rs143001834	A	G	0.0191314	0.0031838	1.869e-09
rs79575917	T	C	0.0173793	0.003104	2.159e-08
rs56002023	A	C	-0.0223609	0.00399802	2.23e-08
rs4866533	C	G	0.0178528	0.00272728	5.912e-11
rs1548641	T	C	-0.01805	0.00282207	1.592e-10
rs850278	T	C	0.0162763	0.00295128	3.48e-08
rs73145587	A	T	0.0260134	0.00393249	3.724e-11
rs34254190	T	C	-0.015102	0.00273091	3.205e-08
rs7026534	T	G	0.0184461	0.00291454	2.461e-10
rs10896647	T	C	0.0153107	0.00275026	2.59e-08
rs12288043	A	G	0.0165281	0.00293208	1.735e-08
rs61894543	T	C	0.0239081	0.0038932	8.225e-10
rs10430636	A	G	0.0167181	0.0027533	1.26e-09
rs34629185	A	C	0.0221564	0.00390147	1.353e-08
rs62246885	T	C	0.0162925	0.00278076	4.647e-09
rs7459616	C	G	0.0167251	0.00268375	4.619e-10
rs62250748	T	C	-0.0179866	0.00282586	1.947e-10
rs9481244	T	C	0.0217049	0.00391221	2.894e-08
rs3814538	A	G	-0.0148913	0.00271541	4.168e-08
rs17015512	T	C	-0.0180833	0.00273824	3.99e-11
rs117053241	A	G	0.0183538	0.0033407	3.933e-08
rs1202210	T	C	0.0146702	0.00267998	4.391e-08
rs1877453	C	G	0.0171778	0.0030609	2.004e-08
rs7988261	A	G	0.0154259	0.00272928	1.582e-08
rs58958283	A	G	0.0221728	0.00388588	1.156e-08
rs11882123	A	G	-0.0230103	0.00389609	3.496e-09
rs17394072	A	G	-0.0162861	0.00276083	3.656e-09
rs7804105	T	C	0.0191129	0.00323509	3.473e-09
rs17576773	T	C	-0.0244957	0.00304144	8.005e-16
rs4733830	A	C	0.0150766	0.00268841	2.049e-08
rs7506904	A	G	0.0199787	0.00278604	7.463e-13
rs6959688	A	G	-0.01729	0.00270451	1.624e-10
rs6082363	T	C	0.0260402	0.00294773	1.011e-18
rs7608383	A	C	-0.0176116	0.00304856	7.614e-09
rs7100410	A	G	0.0175819	0.00280772	3.797e-10
rs9840386	T	C	-0.0147085	0.00267866	3.999e-08
rs10798871	A	G	-0.0221702	0.00396676	2.286e-08
rs55977638	A	C	-0.0158879	0.00286372	2.886e-08
rs78648104	T	C	0.0204259	0.00305001	2.132e-11
rs6698972	A	G	-0.0159579	0.00269104	3.025e-09
rs2886697	A	G	-0.0210352	0.00272477	1.16e-14
rs4981170	A	G	-0.0206673	0.00349051	3.203e-09
rs10135603	T	C	-0.0167957	0.00307052	4.508e-08
rs79496821	T	C	0.0194642	0.00334207	5.731e-09
rs10746735	A	T	0.0185477	0.00278955	2.946e-11
rs13176429	T	C	-0.0194403	0.00284547	8.402e-12
rs13163845	T	C	0.0198205	0.00300584	4.289e-11
rs1865532	T	C	-0.0178498	0.00270739	4.297e-11
rs3788337	A	G	-0.0235179	0.0039453	2.511e-09
rs2027030	A	G	0.0226644	0.00395815	1.029e-08
rs7807369	C	G	-0.0268816	0.00393927	8.862e-12
rs2933195	A	G	-0.016404	0.00268214	9.605e-10
rs7613360	T	C	0.0196171	0.0027163	5.128e-13
rs1716173	A	T	-0.0190149	0.00326603	5.811e-09
rs705696	A	G	-0.0164736	0.00274377	1.929e-09
rs10177879	T	C	0.0180817	0.00328998	3.882e-08
rs7844069	T	G	0.0202687	0.00272355	9.902e-14
rs2025286	A	C	-0.0202305	0.00268238	4.639e-14
rs6585429	A	G	0.0192456	0.0035229	4.691e-08
rs71428363	A	G	-0.018794	0.00305345	7.499e-10
rs1336187	A	G	0.0160593	0.0026909	2.395e-09
rs114335567	A	G	0.0218376	0.00394536	3.118e-08
rs71488054	A	T	0.0280642	0.00394492	1.127e-12
rs6851326	T	G	0.021733	0.00391022	2.724e-08
rs12977121	A	G	0.0194485	0.00300038	9.045e-11
rs1162202	T	C	-0.0203779	0.00270229	4.673e-14
rs10810147	A	G	-0.0180943	0.0027071	2.324e-11
rs12218778	A	G	0.0158832	0.00289681	4.184e-08
rs9571014	T	C	-0.020019	0.00333205	1.878e-09
rs3117763	A	G	-0.0157977	0.00267849	3.672e-09
rs75592562	A	G	0.0226067	0.00392274	8.255e-09
rs8039398	T	C	-0.0182658	0.00268102	9.556e-12
rs115607392	T	C	-0.0200286	0.00330615	1.382e-09
rs17673922	T	C	0.0160729	0.00274281	4.635e-09
rs991174	A	T	-0.0152924	0.00272543	2.012e-08
rs9872385	A	G	0.023297	0.00322137	4.742e-13
rs36092443	A	G	0.0207619	0.0032481	1.639e-10
rs828544	T	G	0.017394	0.00268551	9.374e-11
rs34246651	T	C	0.0267212	0.00403096	3.39e-11
rs263152	T	C	0.0157128	0.00274508	1.043e-08
rs4308708	A	C	-0.0194229	0.00326436	2.681e-09
rs11591402	A	T	-0.0192067	0.00284374	1.438e-11
rs2778904	T	C	-0.0164932	0.00300915	4.241e-08
rs13236619	T	C	0.0148861	0.00268994	3.124e-08
rs7233184	A	G	0.016171	0.00284751	1.354e-08
rs2162373	A	T	-0.0202991	0.00360488	1.792e-08
rs7424912	A	C	0.0158962	0.00268155	3.064e-09
rs73181740	A	G	0.0184142	0.00328181	2.015e-08
rs12372687	T	G	-0.0222137	0.0038842	1.072e-08
rs13099657	A	G	0.0170978	0.00290729	4.068e-09
rs7999990	A	G	-0.0242142	0.00388858	4.742e-10
rs79348488	A	G	0.0160416	0.00280154	1.029e-08
rs56156703	A	T	0.0263098	0.00388452	1.26e-11
